# Supplementary material for: Association between two mass-gathering outdoor events and incidence of SARS-CoV-2 infections during the fifth wave of COVID-19 in north-east Spain: A population-based control-matched analysis
Source: Lancet Reg Health Eur. 2022 Feb 28;15:100337. doi: 10.1016/j.lanepe.2022.100337 (PMC8883024; doi:10.1016/j.lanepe.2022.100337)
Supplement: Supplementary file 3 [file mmc3.xlsx]

## Sheet: First Festival eHealth Records
Number of cases of COVID-19 Cases. First Festival.
Date	All individuals		Protected* individuals		Half-protected* individuals		Unprotected* individuals			*Categories of the COVID-19 immunity status were as follows: fully protected (i.e., had received the complete vaccination regimen or one vaccine dose among individuals with a history of natural SARS-CoV-2 infection), partially protected (i.e., either a history of SARS-CoV-2 infection without a vaccine, one dose of a two-dose regimen vaccine or a complete vaccination regimen <14 days before the ev…
	Attendees	Controls	Attendees	Controls	Attendees	Controls	Attendees	Controls
2021-07-03	3	22	0	0	0	4	3	18
2021-07-04	7	21	0	3	1	0	6	18
2021-07-05	49	37	3	1	8	6	38	30
2021-07-06	88	47	7	4	9	8	72	35
2021-07-07	198	60	14	4	21	7	163	49
2021-07-08	145	47	16	7	22	4	107	36
2021-07-09	100	29	9	2	6	6	85	21
2021-07-10	54	34	4	3	8	5	42	26
2021-07-11	41	14	5	1	4	1	32	12
2021-07-12	74	43	4	6	7	3	63	34
2021-07-13	57	34	8	4	2	5	47	25
2021-07-14	52	49	4	5	5	5	43	39
2021-07-15	44	37	4	3	5	3	35	31
2021-07-16	43	43	5	6	6	3	32	34
2021-07-17	32	17	2	1	6	0	24	16
2021-07-18	24	12	1	1	3	0	20	11
2021-07-19	46	36	8	3	1	9	37	24
2021-07-20	35	24	4	4	3	3	28	17
2021-07-21	25	25	4	3	0	5	21	17
2021-07-22	23	14	4	0	2	2	17	12
2021-07-23	18	13	5	2	1	0	12	11
2021-07-24	7	9	1	0	0	1	6	8
2021-07-25	4	7	1	2	0	0	3	5
2021-07-26	16	16	2	1	1	5	13	10
2021-07-27	11	7	1	2	0	1	10	4
Uninfected	17079	17578	3556	3604	4159	4194	9364	9780

## Sheet: Second Festival eHealth Records
Number of cases of COVID-19 Cases. Second Festival.
Date	All individuals		Protected* individuals		Half-protected* individuals		Unprotected* individuals			*Categories of the COVID-19 immunity status were as follows: fully protected (i.e., had received the complete vaccination regimen or one vaccine dose among individuals with a history of natural SARS-CoV-2 infection), partially protected (i.e., either a history of SARS-CoV-2 infection without a vaccine, one dose of a two-dose regimen vaccine or a complete vaccination regimen <14 days before the ev…
	Attendees	Controls	Attendees	Controls	Attendees	Controls	Attendees	Controls
2021-07-08	6	60	0	7	2	20	4	33
2021-07-09	8	48	2	4	3	16	3	28
2021-07-10	13	23	0	2	3	8	10	13
2021-07-11	21	19	2	4	4	8	15	7
2021-07-12	87	67	10	11	22	26	55	30
2021-07-13	138	43	26	9	40	19	72	15
2021-07-14	165	57	25	6	46	23	94	28
2021-07-15	118	49	19	5	31	16	68	28
2021-07-16	76	28	7	1	25	11	44	16
2021-07-17	35	22	3	2	10	5	22	15
2021-07-18	22	17	4	4	4	4	14	9
2021-07-19	75	47	8	9	20	11	47	27
2021-07-20	46	38	5	6	9	14	32	18
2021-07-21	37	33	8	7	9	15	20	11
2021-07-22	28	32	3	9	10	13	15	10
2021-07-23	31	16	2	5	12	7	17	4
2021-07-24	8	10	1	0	3	4	4	6
2021-07-25	9	7	2	1	1	4	6	2
2021-07-26	29	27	10	7	7	14	12	6
2021-07-27	15	17	1	1	2	7	12	9
2021-07-28	13	17	4	2	2	6	7	9
2021-07-29	14	14	7	4	3	2	4	8
2021-07-30	14	18	2	1	2	6	10	11
2021-07-31	6	9	1	1	0	1	5	7
2021-08-01	3	6	1	0	1	4	1	2
Uninfected	26330	26623	6220	6265	11720	11727	8390	8631

## Sheet: Pre-Festivalcases eHealthRecord
Number of COVID-19 cases*
Date	First Festival	Second Festival
2021-06-23	14	14
2021-06-24	8	8
2021-06-25	23	23
2021-06-26	9	9
2021-06-27	17	17
2021-06-28	49	49
2021-06-29	47	47
2021-06-30	44	44
2021-07-01	28	28
2021-07-02	17	17
2021-07-03	3	3
2021-07-04	2	2
2021-07-05	3	3
2021-07-06	10	10
2021-07-07	2	2
* Attendees and controls show the same number of cases for each festival during the pre-festival period as they were paired according to previous SARS-CoV-2 infections

## Sheet: Surveyed
			Overall	Covid-19 Confirmed	Covid-19 Negative
	N		13137	610	12527			*Categories of the COVID-19 immunity status were as follows: fully protected (i.e., had received the complete vaccination regimen or one vaccine dose among individuals with a history of natural SARS-CoV-2 infection), partially protected (i.e., either a history of SARS-CoV-2 infection without a vaccine, one dose of a two-dose regimen vaccine or a complete vaccination regimen <14 days before the ev…
	Gender	Female	7582 (57.7)	360 (59.0)	7222 (57.7)
		Male	5471 (41.6)	247 (40.5)	5224 (41.7)
		Non-binary	84 (0.6)	3 (0.5)	81 (0.6)
	Age		34.56 (8.54)	30.73 (7.05)	34.75 (8.56)
		<20	203 (1.5)	20 (3.3)	183 (1.5)
		20-29	4061 (30.9)	281 (46.1)	3780 (30.2)
		30-39	5175 (39.4)	243 (39.8)	4932 (39.4)
		40-49	3009 (22.9)	58 (9.5)	2951 (23.6)
		50-59	632 (4.8)	6 (1.0)	626 (5.0)
		60-69	53 (0.4)	2 (0.3)	51 (0.4)
		>70	3 (0.0)	0 (0.0)	3 (0.0)
	Country of origin	Catalonia or Spain	2033 (15.5)	98 (16.1)	1935 (15.4)
		Metropolitan Area of Barcelona	10906 (83.0)	499 (81.8)	10407 (83.1)
		Rest	198 (1.5)	13 (2.1)	185 (1.5)
	Number of days assisted	1	9031 (68.7)	401 (65.7)	8630 (68.9)
		2	3001 (22.8)	144 (23.6)	2857 (22.8)
		3	1105 (8.4)	65 (10.7)	1040 (8.3)
		Thursday (%)	3364 (25.6)	224 (36.7)	3140 (25.1)
		Friday (%)	7795 (59.3)	340 (55.7)	7455 (59.5)
		Saturday (%)	7072 (53.8)	313 (51.3)	6759 (54.0)
	Mask	Always or most of the time	9807 (74.7)	380 (62.3)	9427 (75.3)
		Otherwise	3330 (25.3)	230 (37.7)	3100 (24.7)
	Followed_measures (%)	No	5130 (39.1)	335 (54.9)	4795 (38.3)
		Yes	8007 (60.9)	275 (45.1)	7732 (61.7)
	Protection	Not protected	2996 (22.8)	274 (44.9)	2722 (21.7)
		Half-Protected	5554 (42.3)	208 (34.1)	5346 (42.7)
		Protected	4587 (34.9)	128 (21.0)	4459 (35.6)
	Vaccination	Fully-vaccinated	4329 (33.0)	126 (20.7)	4203 (33.6)
		Fully-vaccinated (July)	1132 (8.6)	18 (3.0)	1114 (8.9)
		Half-vaccinated	3933 (29.9)	181 (29.7)	3752 (30.0)
		Not Vaccinated	3743 (28.5)	285 (46.7)	3458 (27.6)
	Number of doses	0	3743 (28.5)	285 (46.7)	3458 (27.6)
		1	3933 (29.9)	181 (29.7)	3752 (30.0)
		2	5461 (41.6)	144 (23.6)	5317 (42.4)
	Previous covid-19 infection	No	11520 (87.7)	590 (96.7)	10930 (87.3)
		Yes	1617 (12.3)	20 (3.3)	1597 (12.7)
		Days from previous infection	238.66 (130.08)	278.50 (131.79)	238.16 (130.03)
		Months from previous infection	7.64 (4.27)	8.95 (4.32)	7.62 (4.27)
	* Difference from the last day of assistance

## Sheet: Survey Raw data
id	type	gender	age	origin_global	cruilla_previous	agtestscreening_positive	days_festival	Thursday	Friday	Saturday	firstday	lastday	mask_most	mask	Positive_date	positive_afterfestival	symp	daysToSym	Contact	contact	daysToContact	contact_cruilla	Protection	vaccine	vacc_level	vacc_doses	vacc_type	vacc_date	Reinfection	daysFromPrevInfection	monthsFromPrevInfection	cruilla_wantedtoattend	cruilla_measures_attendeescomplied	cruilla_hardtomaintainmeasures	cruilla_safety	cruilla_scare	cruilla_measures_org	cruilla_enjoy	cruilla_satisfaction	cruilla_return	cruilla_research	followed_measures
s113	surveyed	Male	37	Metropolitan Area of Barcelona	Yes, I come every year or almost	No	2	No	Yes	Yes	2021-07-09	2021-07-10	Allways or most of the time	All the time or almost		No	No						Protected	Yes, fully vaccinated	Fully-vaccinated	2	Pfizer	2021-06-01	No			Strongly agree	Somewhat disagree	Somewhat agree	Somewhat disagree	Somewhat agree	Somewhat agree	Somewhat agree	Strongly agree	Strongly agree	Somewhat agree	No
s114	surveyed	Female	36	Metropolitan Area of Barcelona	Yes, I come every year or almost	No	1	No	No	Yes	2021-07-10	2021-07-10	Allways or most of the time	Most of the time		No	No						Half-Protected	Half vaccinated (I was waiting for the second dose)	Half-vaccinated	1	Pfizer	2021-06-01	No			Somewhat agree	Somewhat agree	Somewhat disagree	Somewhat agree	Somewhat disagree	Somewhat agree	Somewhat agree	Somewhat agree	Somewhat agree	Strongly disagree	Yes
s115	surveyed	Female	52	Metropolitan Area of Barcelona	Yes, I come every year or almost	No	2	No	Yes	Yes	2021-07-09	2021-07-10	Allways or most of the time	All the time or almost		No	No						Protected	Yes, fully vaccinated	Fully-vaccinated	2	Pfizer	2021-06-01	No			Strongly agree	Somewhat disagree	Somewhat agree	Somewhat agree	Somewhat agree	Somewhat disagree	Somewhat agree	Somewhat agree	Strongly agree	Somewhat agree	No
s116	surveyed	Male	32	Metropolitan Area of Barcelona	Yes, I come every year or almost	No	3	Yes	Yes	Yes	2021-07-08	2021-07-10	Otherwise	About half of the time		No	No						Half-Protected	No	Not Vaccinated	0			Yes	98	3	Somewhat agree	Somewhat disagree	Somewhat agree	Somewhat agree	Somewhat agree	Somewhat agree	Somewhat agree	Strongly agree	Strongly agree	Somewhat agree	No
s117	surveyed	Male	43	Catalonia or Spain	No, this year is the first time	No	3	Yes	No	Yes	2021-07-08	2021-07-10	Allways or most of the time	All the time or almost		No	No						Half-Protected	Yes, fully vaccinated	Fully-vaccinated (July)	2	Pfizer	2021-07-01	No			Strongly agree	Somewhat agree	Strongly disagree	Somewhat agree	Strongly disagree	Somewhat agree	Strongly agree	Strongly agree	Strongly agree	Strongly agree	Yes
s118	surveyed	Female	26	Metropolitan Area of Barcelona	No, this year is the first time	No	3	Yes	No	Yes	2021-07-08	2021-07-10	Allways or most of the time	Most of the time		No	No						Half-Protected	Half vaccinated (I was waiting for the second dose)	Half-vaccinated	1	Pfizer	2021-07-01	No			Strongly agree	Strongly agree	Somewhat disagree	Somewhat agree	Somewhat disagree	Strongly agree	Strongly agree	Strongly agree	Strongly agree	Strongly agree	Yes
s119	surveyed	Female	32	Metropolitan Area of Barcelona	Yes, I come every year or almost	No	1	No	Yes	No	2021-07-09	2021-07-09	Otherwise	Less than half of the time		No	No						Not protected	No	Not Vaccinated	0			No			Strongly agree	Somewhat disagree	Somewhat agree	Somewhat disagree	Strongly agree	Somewhat agree	Strongly agree	Strongly agree	Strongly agree	Somewhat agree	No
s120	surveyed	Male	41	Metropolitan Area of Barcelona	Yes, I come every year or almost	No	1	No	Yes	No	2021-07-09	2021-07-09	Allways or most of the time	Most of the time		No	No						Half-Protected	Yes, fully vaccinated	Fully-vaccinated (July)	2	Pfizer	2021-07-01	No			Strongly agree	Somewhat disagree	Somewhat disagree	Somewhat agree	Somewhat agree	Somewhat agree	Somewhat agree	Somewhat agree	Somewhat agree	Somewhat disagree	Yes
s121	surveyed	Male	28	Metropolitan Area of Barcelona	No, this year is the first time	No	1	Yes	No	No	2021-07-08	2021-07-08	Allways or most of the time	All the time or almost		No	No						Half-Protected	Half vaccinated (I was waiting for the second dose)	Half-vaccinated	1	Pfizer	2021-07-01	No			Strongly agree	Somewhat disagree	Somewhat agree	Somewhat agree	Somewhat agree	Strongly agree	Strongly agree	Strongly agree	Strongly agree	Strongly agree	No
s122	surveyed	Female	38	Metropolitan Area of Barcelona	No, this year is the first time	No	1	No	Yes	No	2021-07-09	2021-07-09	Allways or most of the time	All the time or almost		No	No						Half-Protected	Half vaccinated (I was waiting for the second dose)	Half-vaccinated	1	Pfizer	2021-06-01	No			Strongly agree	Somewhat agree	Strongly disagree	Somewhat agree	Strongly disagree	Somewhat agree	Strongly agree	Strongly agree	Strongly agree	Somewhat agree	Yes
s123	surveyed	Male	33	Catalonia or Spain	Yes, I come every year or almost	No	2	No	Yes	Yes	2021-07-09	2021-07-10	Allways or most of the time	Most of the time		No	No						Half-Protected	Half vaccinated (I was waiting for the second dose)	Half-vaccinated	1	Moderna	2021-07-01	No			Strongly agree	Somewhat agree	Somewhat disagree	Somewhat agree	Somewhat agree	Somewhat agree	Strongly agree	Strongly agree	Strongly agree	Strongly agree	Yes
s124	surveyed	Female	31	Metropolitan Area of Barcelona	Yes, I come every year or almost	No	2	No	Yes	Yes	2021-07-09	2021-07-10	Allways or most of the time	Most of the time		No	No						Half-Protected	Half vaccinated (I was waiting for the second dose)	Half-vaccinated	1	Moderna	2021-06-01	No			Strongly agree	Somewhat agree	Somewhat disagree	Strongly agree	Strongly disagree	Strongly agree	Strongly agree	Strongly agree	Strongly agree	Strongly agree	Yes
s125	surveyed	Female	31	Metropolitan Area of Barcelona	Yes, I come every year or almost	No	2	No	Yes	Yes	2021-07-09	2021-07-10	Otherwise	Less than half of the time		No	No						Not protected	No	Not Vaccinated	0			No			Strongly agree	Somewhat agree	Somewhat agree	Somewhat disagree	Strongly agree	Somewhat agree	Strongly agree	Somewhat agree	Somewhat agree	Somewhat agree	No
s126	surveyed	Male	33	Metropolitan Area of Barcelona	Yes, I come every year or almost	No	3	Yes	Yes	Yes	2021-07-08	2021-07-10	Allways or most of the time	Most of the time		No	No						Half-Protected	Half vaccinated (I was waiting for the second dose)	Half-vaccinated	1	Pfizer	2021-07-01	No			Strongly agree	Somewhat agree	Somewhat agree	Somewhat agree	Somewhat disagree	Somewhat agree	Strongly agree	Strongly agree	Strongly agree	Strongly agree	No
s127	surveyed	Male	43	Metropolitan Area of Barcelona	Yes, I have come another time	No	2	No	Yes	Yes	2021-07-09	2021-07-10	Allways or most of the time	Most of the time		No	No						Not protected	No	Not Vaccinated	0			No			Strongly agree	Somewhat agree	Somewhat agree	Somewhat agree	Somewhat disagree	Strongly agree	Somewhat agree	Strongly agree	Strongly agree	Strongly agree	No
s128	surveyed	Female	29	Metropolitan Area of Barcelona	Yes, I come every year or almost	No	2	Yes	Yes	No	2021-07-08	2021-07-09	Allways or most of the time	All the time or almost		No	No						Half-Protected	Half vaccinated (I was waiting for the second dose)	Half-vaccinated	1	Moderna	2021-06-01	No			Strongly agree	Strongly disagree	Somewhat disagree	Somewhat disagree	Strongly agree	Somewhat agree	Somewhat agree	Somewhat agree	Strongly agree	Somewhat agree	Yes
s129	surveyed	Female	27	Metropolitan Area of Barcelona	Yes, I come every year or almost	No	3	Yes	Yes	Yes	2021-07-08	2021-07-10	Allways or most of the time	All the time or almost	2021-07-16	Yes	Yes	4	No	No			Half-Protected	Half vaccinated (I was waiting for the second dose)	Half-vaccinated	1	Pfizer	2021-07-01	No			Strongly agree	Strongly disagree	Somewhat agree	Somewhat disagree	Somewhat agree	Somewhat agree	Somewhat agree	Somewhat agree	Strongly agree	Somewhat agree	No
s130	surveyed	Female	31	Metropolitan Area of Barcelona	Yes, I come every year or almost	No	1	No	Yes	No	2021-07-09	2021-07-09	Allways or most of the time	Most of the time		No	No						Half-Protected	Half vaccinated (I was waiting for the second dose)	Half-vaccinated	1	Moderna	2021-07-01	No			Strongly agree	Somewhat agree	Somewhat agree	Somewhat agree	Somewhat disagree	Somewhat agree	Strongly agree	Strongly agree	Strongly agree	Somewhat agree	No
s131	surveyed	Male	49	Metropolitan Area of Barcelona	Yes, I come every year or almost	No	2	No	Yes	Yes	2021-07-09	2021-07-10	Allways or most of the time	All the time or almost		No	No						Protected	Yes, fully vaccinated	Fully-vaccinated	2	Pfizer	2021-06-01	No			Strongly agree	Somewhat disagree	Somewhat disagree	Somewhat agree	Somewhat disagree	Strongly agree	Strongly agree	Strongly agree	Strongly agree	Strongly agree	Yes
s132	surveyed	Female	35	Metropolitan Area of Barcelona	Yes, I come every year or almost	No	2	No	Yes	Yes	2021-07-09	2021-07-10	Allways or most of the time	All the time or almost		No	No						Half-Protected	Half vaccinated (I was waiting for the second dose)	Half-vaccinated	1	Moderna	2021-07-01	No			Strongly agree	Somewhat disagree	Somewhat disagree	Somewhat agree	Strongly agree	Somewhat agree	Somewhat agree	Somewhat agree	Somewhat agree	Somewhat disagree	Yes
s133	surveyed	Male	30	Metropolitan Area of Barcelona	Yes, I come every year or almost	No	3	Yes	Yes	Yes	2021-07-08	2021-07-10	Otherwise	About half of the time		No	No						Half-Protected	Half vaccinated (I was waiting for the second dose)	Half-vaccinated	1	Pfizer	2021-07-01	No			Strongly agree	Somewhat agree	Somewhat disagree	Somewhat agree	Somewhat disagree	Somewhat agree	Strongly agree	Strongly agree	Strongly agree	Strongly agree	Yes
s134	surveyed	Male	43	Metropolitan Area of Barcelona	Yes, I come every year or almost	No	3	Yes	Yes	Yes	2021-07-08	2021-07-10	Allways or most of the time	Most of the time		No	No						Half-Protected	No	Not Vaccinated	0			Yes	157	5	Strongly agree	Somewhat agree	Somewhat disagree	Strongly agree	Strongly disagree	Strongly agree	Strongly agree	Strongly agree	Strongly agree	Strongly agree	Yes
s135	surveyed	Female	31	Metropolitan Area of Barcelona	No, this year is the first time	No	1	No	Yes	No	2021-07-09	2021-07-09	Allways or most of the time	All the time or almost		No	No						Protected	Yes, fully vaccinated	Fully-vaccinated	2	Pfizer	2021-01-01	No			Strongly agree	Strongly disagree	Somewhat disagree	Somewhat disagree	Strongly agree	Somewhat agree	Strongly agree	Somewhat agree	Strongly agree	Somewhat agree	Yes
s136	surveyed	Female	30	Metropolitan Area of Barcelona	No, this year is the first time	No	2	No	Yes	Yes	2021-07-09	2021-07-10	Otherwise	About half of the time	2021-07-18	Yes	Yes	5	No	No			Not protected	No	Not Vaccinated	0			No			Strongly disagree	Somewhat disagree	Somewhat agree	Strongly agree	Somewhat agree	Strongly agree	Strongly agree	Strongly agree	Strongly agree	Strongly agree	No
s137	surveyed	Female	28	Metropolitan Area of Barcelona	Yes, I come every year or almost	No	2	No	Yes	Yes	2021-07-09	2021-07-10	Allways or most of the time	Most of the time		No	No						Half-Protected	No	Not Vaccinated	0			Yes	280	9	Somewhat agree	Somewhat agree	Somewhat disagree	Somewhat disagree	Strongly agree	Somewhat agree	Somewhat agree	Strongly agree	Strongly agree	Strongly agree	Yes
s138	surveyed	Female	35	Metropolitan Area of Barcelona	Yes, I have come another time	No	3	Yes	Yes	Yes	2021-07-08	2021-07-10	Allways or most of the time	All the time or almost	2021-07-16	No	Yes	6	Contact inside the festival	Yes	0	Yes	Not protected	No	Not Vaccinated	0			No			Strongly agree	Strongly disagree	Somewhat agree	Somewhat disagree	Somewhat agree	Somewhat agree	Somewhat agree	Somewhat agree	Somewhat agree	Somewhat agree	No
s139	surveyed	Female	35	Metropolitan Area of Barcelona	Yes, I come every year or almost	No	2	No	Yes	Yes	2021-07-09	2021-07-10	Allways or most of the time	Most of the time		No	No						Protected	Yes, fully vaccinated	Fully-vaccinated	2	Pfizer	2021-02-01	Yes	280	9	Strongly agree	Somewhat agree	Somewhat agree	Strongly agree	Somewhat disagree	Strongly agree	Strongly agree	Strongly agree	Strongly agree	Strongly agree	No
s140	surveyed	Male	49	Metropolitan Area of Barcelona	Yes, I come every year or almost	No	3	Yes	Yes	Yes	2021-07-08	2021-07-10	Allways or most of the time	All the time or almost		No	No						Half-Protected	Yes, fully vaccinated	Fully-vaccinated (July)	2	Pfizer	2021-07-01	No			Strongly agree	Strongly agree	Somewhat disagree	Strongly agree	Somewhat disagree	Strongly agree	Strongly agree	Strongly agree	Strongly agree	Strongly agree	Yes
s141	surveyed	Female	26	Metropolitan Area of Barcelona	No, this year is the first time	No	1	Yes	No	No	2021-07-08	2021-07-08	Otherwise	Less than half of the time		No	No						Not protected	No	Not Vaccinated	0			No			Strongly agree	Strongly disagree	Strongly agree	Somewhat disagree	Somewhat agree	Somewhat agree	Somewhat agree	Somewhat agree	Somewhat agree	Somewhat agree	No
s143	surveyed	Female	46	Metropolitan Area of Barcelona	Yes, I have come another time	No	2	No	Yes	Yes	2021-07-09	2021-07-10	Allways or most of the time	All the time or almost		No	No						Half-Protected	No	Not Vaccinated	0			Yes	129	4	Strongly agree	Somewhat agree	Strongly disagree	Strongly agree	Strongly disagree	Strongly agree	Somewhat agree	Somewhat agree	Strongly agree	Strongly agree	Yes
s144	surveyed	Male	39	Metropolitan Area of Barcelona	Yes, I come every year or almost	No	1	No	Yes	No	2021-07-09	2021-07-09	Otherwise	Less than half of the time		No	No						Half-Protected	Half vaccinated (I was waiting for the second dose)	Half-vaccinated	1	Pfizer	2021-06-01	No			Somewhat agree	Somewhat disagree	Somewhat agree	Somewhat disagree	Somewhat agree	Somewhat agree	Strongly agree	Somewhat agree	Strongly agree	Strongly agree	No
s146	surveyed	Male	36	Metropolitan Area of Barcelona	Yes, I come every year or almost	No	2	No	Yes	Yes	2021-07-09	2021-07-10	Allways or most of the time	All the time or almost		No	No						Half-Protected	Half vaccinated (I was waiting for the second dose)	Half-vaccinated	1	Pfizer	2021-06-01	No			Strongly agree	Somewhat agree	Somewhat disagree	Strongly agree	Strongly disagree	Strongly agree	Strongly agree	Strongly agree	Strongly agree	Strongly agree	Yes
s147	surveyed	Male	43	Metropolitan Area of Barcelona	Yes, I come every year or almost	No	2	No	Yes	Yes	2021-07-09	2021-07-10	Allways or most of the time	Most of the time		No	No						Protected	Yes, fully vaccinated	Fully-vaccinated	2	Janssen	2021-06-01	No			Somewhat agree	Somewhat agree	Somewhat disagree	Somewhat agree	Somewhat disagree	Somewhat agree	Strongly agree	Strongly agree	Strongly agree	Strongly agree	Yes
s148	surveyed	Female	30	Metropolitan Area of Barcelona	Yes, I come every year or almost	No	2	No	Yes	Yes	2021-07-09	2021-07-10	Otherwise	About half of the time		No	No						Half-Protected	Half vaccinated (I was waiting for the second dose)	Half-vaccinated	1	Moderna	2021-07-01	No			Strongly agree	Somewhat agree	Somewhat disagree	Strongly agree	Strongly disagree	Strongly agree	Strongly agree	Strongly agree	Strongly agree	Somewhat agree	Yes
s149	surveyed	Male	33	Metropolitan Area of Barcelona	Yes, I come every year or almost	No	1	No	Yes	No	2021-07-09	2021-07-09	Otherwise	Less than half of the time	2021-07-12	Yes	Yes	4	No	No			Not protected	No	Not Vaccinated	0			No			Strongly agree	Somewhat disagree	Somewhat agree	Somewhat agree	Strongly agree	Somewhat agree	Strongly agree	Somewhat agree	Strongly agree	Somewhat agree	No
s150	surveyed	Male	31	Metropolitan Area of Barcelona	Yes, I come every year or almost	No	3	Yes	Yes	Yes	2021-07-08	2021-07-10	Allways or most of the time	All the time or almost		No	No						Half-Protected	Half vaccinated (I was waiting for the second dose)	Half-vaccinated	1	Pfizer	2021-07-01	No			Somewhat agree	Somewhat disagree	Strongly disagree	Somewhat disagree	Somewhat agree	Somewhat agree	Somewhat agree	Somewhat agree	Somewhat agree	Somewhat disagree	Yes
s151	surveyed	Male	24	Metropolitan Area of Barcelona	No, this year is the first time	No	1	No	Yes	No	2021-07-09	2021-07-09	Allways or most of the time	All the time or almost		No	No						Not protected	No	Not Vaccinated	0			No			Strongly agree	Somewhat disagree	Somewhat agree	Somewhat agree	Strongly agree	Somewhat agree	Somewhat agree	Strongly agree	Strongly agree	Strongly agree	No
s153	surveyed	Male	44	Metropolitan Area of Barcelona	Yes, I come every year or almost	No	2	No	Yes	Yes	2021-07-09	2021-07-10	Allways or most of the time	All the time or almost		No	No						Half-Protected	Yes, fully vaccinated	Fully-vaccinated (July)	2	Pfizer	2021-07-01	No			Somewhat agree	Somewhat disagree	Somewhat disagree	Somewhat agree	Somewhat disagree	Somewhat agree	Somewhat agree	Somewhat agree	Strongly agree	Somewhat agree	Yes
s154	surveyed	Female	31	Metropolitan Area of Barcelona	Yes, I come every year or almost	No	3	Yes	Yes	Yes	2021-07-08	2021-07-10	Allways or most of the time	Most of the time		No	No						Half-Protected	No	Not Vaccinated	0			Yes	98	3	Strongly agree	Somewhat disagree	Somewhat agree	Somewhat disagree	Somewhat agree	Somewhat agree	Somewhat agree	Strongly agree	Strongly agree	Strongly agree	No
s155	surveyed	Female	26	Metropolitan Area of Barcelona	Yes, I come every year or almost	No	1	No	Yes	No	2021-07-09	2021-07-09	Otherwise	About half of the time		No	No						Protected	Yes, fully vaccinated	Fully-vaccinated (July)	2	Moderna	2021-07-01	Yes	280	9	Strongly agree	Somewhat agree	Somewhat agree	Somewhat agree	Somewhat agree	Somewhat agree	Somewhat agree	Somewhat agree	Strongly agree	Strongly agree	No
s156	surveyed	Female	36	Metropolitan Area of Barcelona	Yes, I come every year or almost	No	3	Yes	Yes	Yes	2021-07-08	2021-07-10	Allways or most of the time	All the time or almost		No	No						Protected	Yes, fully vaccinated	Fully-vaccinated	2	AstraZeneca	2021-06-01	No			Somewhat agree	Somewhat disagree	Somewhat disagree	Somewhat disagree	Somewhat agree	Somewhat agree	Somewhat disagree	Somewhat agree	Somewhat agree	Somewhat agree	Yes
s157	surveyed	Female	31	Metropolitan Area of Barcelona	Yes, I come every year or almost	No	1	No	Yes	No	2021-07-09	2021-07-09	Allways or most of the time	Most of the time		No	No						Half-Protected	Half vaccinated (I was waiting for the second dose)	Half-vaccinated	1	Pfizer	2021-07-01	No			Somewhat agree	Somewhat disagree	Somewhat agree	Somewhat disagree	Somewhat agree	Somewhat disagree	Somewhat agree	Somewhat agree	Somewhat agree	Strongly agree	No
s158	surveyed	Female	37	Metropolitan Area of Barcelona	Yes, I come every year or almost	No	3	Yes	No	Yes	2021-07-08	2021-07-10	Allways or most of the time	Most of the time		No	No						Protected	Yes, fully vaccinated	Fully-vaccinated	2	Pfizer	2021-06-01	No			Strongly agree	Somewhat disagree	Strongly disagree	Strongly agree	Somewhat disagree	Strongly agree	Strongly agree	Strongly agree	Strongly agree	Strongly agree	Yes
s159	surveyed	Male	36	Metropolitan Area of Barcelona	Yes, I come every year or almost	No	3	Yes	Yes	Yes	2021-07-08	2021-07-10	Allways or most of the time	All the time or almost	2021-07-16	Yes	Yes	4	No	No			Half-Protected	Half vaccinated (I was waiting for the second dose)	Half-vaccinated	1	Pfizer	2021-06-01	No			Strongly agree	Somewhat disagree	Somewhat agree	Somewhat disagree	Somewhat agree	Somewhat agree	Somewhat agree	Somewhat agree	Strongly agree	Somewhat disagree	No
s160	surveyed	Female	33	Metropolitan Area of Barcelona	Yes, I come every year or almost	No	2	No	Yes	Yes	2021-07-09	2021-07-10	Allways or most of the time	Most of the time		No	No						Half-Protected	Half vaccinated (I was waiting for the second dose)	Half-vaccinated	1	Moderna	2021-07-01	No			Strongly agree	Somewhat agree	Strongly disagree	Somewhat agree	Somewhat disagree	Somewhat agree	Strongly agree	Strongly agree	Strongly agree	Strongly agree	Yes
s161	surveyed	Female	31	Metropolitan Area of Barcelona	Yes, I come every year or almost	No	1	No	Yes	No	2021-07-09	2021-07-09	Otherwise	About half of the time		No	No				0	Yes	Half-Protected	Half vaccinated (I was waiting for the second dose)	Half-vaccinated	1	Pfizer	2021-06-01	No			Strongly agree	Somewhat disagree	Somewhat disagree	Somewhat disagree	Somewhat agree	Somewhat agree	Strongly agree	Somewhat disagree	Somewhat agree	Somewhat agree	Yes
s162	surveyed	Male	37	Metropolitan Area of Barcelona	Yes, I come every year or almost	No	3	Yes	Yes	Yes	2021-07-08	2021-07-10	Otherwise	About half of the time		No	No						Half-Protected	Half vaccinated (I was waiting for the second dose)	Half-vaccinated	1	Pfizer	2021-06-01	No			Strongly agree	Strongly agree	Strongly disagree	Strongly agree	Strongly disagree	Strongly agree	Strongly agree	Strongly agree	Strongly agree	Strongly agree	Yes
s163	surveyed	Male	35	Metropolitan Area of Barcelona	Yes, I come every year or almost	No	3	Yes	Yes	Yes	2021-07-08	2021-07-10	Allways or most of the time	All the time or almost	2021-07-12	Yes	Yes	2	No	No			Half-Protected	Half vaccinated (I was waiting for the second dose)	Half-vaccinated	1	Pfizer	2021-07-01	No			Strongly agree	Strongly disagree	Somewhat disagree	Somewhat disagree	Strongly agree	Somewhat agree	Somewhat agree	Somewhat agree	Strongly agree	Strongly agree	Yes
s164	surveyed	Female	31	Metropolitan Area of Barcelona	Yes, I come every year or almost	No	1	No	No	Yes	2021-07-10	2021-07-10	Allways or most of the time	All the time or almost		No	No						Half-Protected	Half vaccinated (I was waiting for the second dose)	Half-vaccinated	1	Pfizer	2021-07-01	No			Strongly agree	Somewhat agree	Somewhat disagree	Somewhat agree	Somewhat disagree	Strongly agree	Strongly agree	Strongly agree	Strongly agree	Somewhat agree	Yes
s165	surveyed	Female	37	Metropolitan Area of Barcelona	Yes, I come every year or almost	No	2	Yes	Yes	No	2021-07-08	2021-07-09	Allways or most of the time	All the time or almost		No	No						Half-Protected	Half vaccinated (I was waiting for the second dose)	Half-vaccinated	1	Pfizer	2021-06-01	No			Strongly agree	Somewhat agree	Somewhat agree	Somewhat agree	Strongly disagree	Somewhat agree	Strongly agree	Strongly agree	Strongly agree	Strongly agree	No
s166	surveyed	Male	42	Metropolitan Area of Barcelona	Yes, I come every year or almost	No	2	No	Yes	Yes	2021-07-09	2021-07-10	Allways or most of the time	All the time or almost		No	No						Protected	Yes, fully vaccinated	Fully-vaccinated	2	AstraZeneca	2021-05-01	No			Somewhat agree	Somewhat agree	Strongly disagree	Somewhat agree	Somewhat disagree	Somewhat agree	Somewhat agree	Strongly agree	Strongly agree	Strongly agree	Yes
s167	surveyed	Female	35	Metropolitan Area of Barcelona	Yes, I come every year or almost	No	1	Yes	No	No	2021-07-08	2021-07-08	Allways or most of the time	All the time or almost		No	No						Half-Protected	Half vaccinated (I was waiting for the second dose)	Half-vaccinated	1	Pfizer	2021-06-01	No			Somewhat agree	Strongly disagree	Strongly disagree	Somewhat disagree	Somewhat disagree	Somewhat agree	Somewhat agree	Somewhat agree	Somewhat agree	Somewhat agree	Yes
s168	surveyed	Male	46	Metropolitan Area of Barcelona	Yes, I have come another time	No	2	No	Yes	Yes	2021-07-09	2021-07-10	Allways or most of the time	All the time or almost		No	No						Half-Protected	Yes, fully vaccinated	Fully-vaccinated (July)	2	Pfizer	2021-07-01	No			Strongly agree	Somewhat disagree	Somewhat agree	Somewhat disagree	Strongly agree	Somewhat agree	Somewhat agree	Somewhat agree	Somewhat agree	Somewhat agree	No
s169	surveyed	Female	35	Metropolitan Area of Barcelona	Yes, I come every year or almost	No	2	Yes	Yes	No	2021-07-08	2021-07-09	Allways or most of the time	All the time or almost		No	No						Half-Protected	Half vaccinated (I was waiting for the second dose)	Half-vaccinated	1	Pfizer	2021-06-01	No			Somewhat disagree	Strongly disagree	Strongly agree	Strongly disagree	Strongly agree	Strongly disagree	Somewhat disagree	Somewhat disagree	Somewhat disagree	Strongly disagree	No
s170	surveyed	Female	32	Metropolitan Area of Barcelona	Yes, I come every year or almost	No	3	Yes	Yes	Yes	2021-07-08	2021-07-10	Allways or most of the time	All the time or almost		No	No						Protected	Half vaccinated (I was waiting for the second dose)	Half-vaccinated	1	Moderna	2021-07-01	Yes	219	7	Strongly agree	Strongly disagree	Strongly agree	Somewhat disagree	Strongly agree	Strongly disagree	Somewhat disagree	Somewhat disagree	Strongly agree	Strongly agree	No
s171	surveyed	Female	38	Metropolitan Area of Barcelona	Yes, I come every year or almost	No	2	No	Yes	Yes	2021-07-09	2021-07-10	Allways or most of the time	All the time or almost		No	No						Half-Protected	Half vaccinated (I was waiting for the second dose)	Half-vaccinated	1	Pfizer	2021-07-01	No			Strongly agree	Somewhat disagree	Somewhat agree	Somewhat disagree	Somewhat agree	Somewhat agree	Somewhat agree	Somewhat agree	Strongly agree	Strongly agree	No
s172	surveyed	Female	30	Catalonia or Spain	Yes, I come every year or almost	No	3	Yes	Yes	Yes	2021-07-08	2021-07-10	Otherwise	About half of the time	2021-07-12	No	Yes	2	Contact before festival	Yes	-2	Yes	Not protected	No	Not Vaccinated	0			No			Strongly agree	Somewhat disagree	Somewhat agree	Somewhat agree	Somewhat agree	Somewhat agree	Strongly agree	Strongly agree	Strongly agree	Somewhat disagree	No
s173	surveyed	Female	32	Metropolitan Area of Barcelona	Yes, I come every year or almost	No	1	No	No	Yes	2021-07-10	2021-07-10	Allways or most of the time	Most of the time		No	No						Half-Protected	Half vaccinated (I was waiting for the second dose)	Half-vaccinated	1	Pfizer	2021-07-01	No			Strongly agree	Somewhat agree	Somewhat disagree	Somewhat agree	Somewhat agree	Strongly agree	Strongly agree	Strongly agree	Strongly agree	Somewhat agree	Yes
s174	surveyed	Male	25	Metropolitan Area of Barcelona	No, this year is the first time	No	1	No	No	Yes	2021-07-10	2021-07-10	Allways or most of the time	All the time or almost		No	No						Half-Protected	Half vaccinated (I was waiting for the second dose)	Half-vaccinated	1	Pfizer	2021-07-01	No			Strongly agree	Somewhat disagree	Somewhat agree	Somewhat disagree	Strongly agree	Somewhat agree	Strongly agree	Somewhat agree	Strongly agree	Somewhat agree	No
s175	surveyed	Female	47	Metropolitan Area of Barcelona	No, this year is the first time	No	1	No	Yes	No	2021-07-09	2021-07-09	Allways or most of the time	All the time or almost		No	No						Half-Protected	Yes, fully vaccinated	Fully-vaccinated (July)	2	AstraZeneca	2021-07-01	No			Somewhat agree	Somewhat disagree	Somewhat disagree	Somewhat agree	Somewhat agree	Somewhat agree	Somewhat agree	Somewhat agree	Strongly agree	Somewhat agree	Yes
s176	surveyed	Male	35	Catalonia or Spain	No, this year is the first time	No	2	No	Yes	Yes	2021-07-09	2021-07-10	Otherwise	About half of the time		No	No						Half-Protected	Half vaccinated (I was waiting for the second dose)	Half-vaccinated	1	Pfizer	2021-07-01	No			Strongly agree	Somewhat agree	Somewhat disagree	Strongly agree	Somewhat disagree	Strongly agree	Strongly agree	Strongly agree	Strongly agree	Somewhat agree	Yes
s177	surveyed	Male	29	Metropolitan Area of Barcelona	No, this year is the first time	No	3	Yes	Yes	Yes	2021-07-08	2021-07-10	Allways or most of the time	Most of the time		No	No						Half-Protected	Half vaccinated (I was waiting for the second dose)	Half-vaccinated	1	Pfizer	2021-06-01	No			Strongly agree	Somewhat disagree	Somewhat disagree	Somewhat agree	Strongly disagree	Strongly agree	Strongly agree	Strongly agree	Strongly agree	Somewhat agree	Yes
s178	surveyed	Male	36	Metropolitan Area of Barcelona	Yes, I come every year or almost	No	2	No	Yes	Yes	2021-07-09	2021-07-10	Otherwise	About half of the time		No	No						Half-Protected	Half vaccinated (I was waiting for the second dose)	Half-vaccinated	1	Pfizer	2021-06-01	No			Strongly agree	Somewhat agree	Somewhat disagree	Somewhat agree	Somewhat disagree	Strongly agree	Strongly agree	Strongly agree	Strongly agree	Strongly agree	Yes
s179	surveyed	Female	35	Metropolitan Area of Barcelona	Yes, I have come another time	No	1	No	Yes	No	2021-07-09	2021-07-09	Otherwise	About half of the time		No	No						Protected	Yes, fully vaccinated	Fully-vaccinated	2	Pfizer	2021-03-01	No			Strongly agree	Somewhat disagree	Somewhat agree	Somewhat agree	Somewhat disagree	Strongly agree	Strongly agree	Strongly agree	Strongly agree	Somewhat agree	No
s180	surveyed	Male	45	Metropolitan Area of Barcelona	Yes, I come every year or almost	No	2	No	Yes	Yes	2021-07-09	2021-07-10	Allways or most of the time	Most of the time		No	No						Protected	Yes, fully vaccinated	Fully-vaccinated	2	Pfizer	2021-06-01	No			Strongly agree	Somewhat agree	Strongly disagree	Strongly agree	Strongly disagree	Strongly agree	Strongly agree	Strongly agree	Strongly agree	Somewhat agree	Yes
s181	surveyed	Female	37	Metropolitan Area of Barcelona	Yes, I have come another time	No	2	No	Yes	Yes	2021-07-09	2021-07-10	Allways or most of the time	All the time or almost		No	No						Not protected	No	Not Vaccinated	0			No			Strongly agree	Somewhat agree	Strongly disagree	Strongly agree	Somewhat disagree	Strongly agree	Strongly agree	Strongly agree	Strongly agree	Somewhat agree	Yes
s182	surveyed	Female	41	Metropolitan Area of Barcelona	Yes, I come every year or almost	No	1	No	No	Yes	2021-07-10	2021-07-10	Allways or most of the time	All the time or almost		No	No						Protected	Yes, fully vaccinated	Fully-vaccinated	2	Pfizer	2021-01-01	No			Strongly agree	Strongly disagree	Strongly agree	Somewhat disagree	Strongly agree	Somewhat agree	Somewhat disagree	Somewhat agree	Somewhat agree	Somewhat agree	No
s183	surveyed	Female	42	Metropolitan Area of Barcelona	Yes, I come every year or almost	No	3	Yes	Yes	Yes	2021-07-08	2021-07-10	Otherwise	About half of the time		No	No						Protected	Yes, fully vaccinated	Fully-vaccinated	2	Pfizer	2021-03-01	No			Strongly agree	Somewhat disagree	Somewhat agree	Somewhat agree	Somewhat disagree	Strongly agree	Strongly agree	Strongly agree	Strongly agree	Strongly agree	No
s184	surveyed	Female	52	Metropolitan Area of Barcelona	Yes, I come every year or almost	No	1	No	Yes	No	2021-07-09	2021-07-09	Allways or most of the time	All the time or almost		No	No						Protected	Yes, fully vaccinated	Fully-vaccinated	2	Pfizer	2021-06-01	No			Strongly agree	Strongly agree	Strongly disagree	Strongly agree	Strongly disagree	Strongly agree	Strongly agree	Strongly agree	Strongly agree	Somewhat agree	Yes
s185	surveyed	Female	42	Metropolitan Area of Barcelona	Yes, I come every year or almost	No	2	No	Yes	Yes	2021-07-09	2021-07-10	Allways or most of the time	All the time or almost		No	No						Half-Protected	Half vaccinated (I was waiting for the second dose)	Half-vaccinated	1	Pfizer	2021-06-01	No			Strongly agree	Strongly agree	Strongly disagree	Somewhat agree	Somewhat disagree	Strongly agree	Strongly agree	Strongly agree	Strongly agree	Strongly agree	Yes
s186	surveyed	Female	29	Metropolitan Area of Barcelona	Yes, I come every year or almost	No	1	No	Yes	No	2021-07-09	2021-07-09	Allways or most of the time	Most of the time		No	No						Half-Protected	Half vaccinated (I was waiting for the second dose)	Half-vaccinated	1	Moderna	2021-06-01	No			Strongly agree	Somewhat disagree	Somewhat agree	Somewhat agree	Somewhat agree	Somewhat agree	Strongly agree	Strongly agree	Somewhat disagree	Strongly agree	No
s187	surveyed	Female	35	Metropolitan Area of Barcelona	Yes, I come every year or almost	No	3	Yes	Yes	Yes	2021-07-08	2021-07-10	Allways or most of the time	Most of the time		No	No						Half-Protected	Half vaccinated (I was waiting for the second dose)	Half-vaccinated	1	Pfizer	2021-06-01	No			Strongly agree	Somewhat agree	Somewhat agree	Somewhat agree	Strongly disagree	Strongly agree	Strongly agree	Strongly agree	Strongly agree	Somewhat agree	No
s188	surveyed	Male	52	Metropolitan Area of Barcelona	Yes, I come every year or almost	No	2	No	Yes	Yes	2021-07-09	2021-07-10	Allways or most of the time	All the time or almost		No	No						Protected	Yes, fully vaccinated	Fully-vaccinated	2	Pfizer	2021-06-01	No			Strongly agree	Strongly agree	Strongly disagree	Strongly agree	Strongly disagree	Strongly agree	Strongly agree	Strongly agree	Strongly agree	Strongly agree	Yes
s189	surveyed	Female	35	Metropolitan Area of Barcelona	Yes, I come every year or almost	No	2	No	Yes	Yes	2021-07-09	2021-07-10	Allways or most of the time	Most of the time		No	No						Half-Protected	No	Not Vaccinated	0			Yes	129	4	Strongly agree	Somewhat agree	Somewhat disagree	Somewhat agree	Somewhat disagree	Somewhat agree	Strongly agree	Somewhat agree	Strongly agree	Somewhat agree	Yes
s190	surveyed	Female	43	Metropolitan Area of Barcelona	Yes, I have come another time	No	1	No	No	Yes	2021-07-10	2021-07-10	Allways or most of the time	Most of the time		No	No						Half-Protected	Yes, fully vaccinated	Fully-vaccinated (July)	2	Pfizer	2021-07-01	No			Strongly agree	Strongly agree	Somewhat disagree	Strongly agree	Strongly disagree	Strongly agree	Strongly agree	Strongly agree	Strongly agree	Strongly agree	Yes
s191	surveyed	Female	37	Metropolitan Area of Barcelona	Yes, I have come another time	No	2	No	Yes	Yes	2021-07-09	2021-07-10	Allways or most of the time	All the time or almost		No	No						Protected	Yes, fully vaccinated	Fully-vaccinated	2	Pfizer	2021-04-01	No			Strongly agree	Strongly disagree	Strongly agree	Strongly disagree	Strongly agree	Strongly agree	Somewhat disagree	Strongly agree	Strongly agree	Somewhat disagree	No
s192	surveyed	Female	39	Metropolitan Area of Barcelona	Yes, I come every year or almost	No	2	No	Yes	Yes	2021-07-09	2021-07-10	Allways or most of the time	All the time or almost		No	No						Half-Protected	Half vaccinated (I was waiting for the second dose)	Half-vaccinated	1	Pfizer	2021-06-01	No			Strongly agree	Strongly agree	Strongly disagree	Somewhat agree	Strongly agree	Strongly agree	Strongly agree	Strongly agree	Strongly agree	Strongly agree	Yes
s194	surveyed	Male	43	Metropolitan Area of Barcelona	Yes, I come every year or almost	No	1	No	No	Yes	2021-07-10	2021-07-10	Allways or most of the time	Most of the time		No	No						Protected	Yes, fully vaccinated	Fully-vaccinated	2	Pfizer	2021-06-01	Yes	280	9	Strongly agree	Somewhat disagree	Somewhat disagree	Somewhat agree	Strongly agree	Somewhat agree	Somewhat agree	Strongly agree	Strongly agree	Strongly agree	Yes
s195	surveyed	Female	36	Metropolitan Area of Barcelona	Yes, I come every year or almost	No	1	No	No	Yes	2021-07-10	2021-07-10	Allways or most of the time	Most of the time		No	No						Not protected	No	Not Vaccinated	0			No			Strongly agree	Strongly agree	Strongly disagree	Somewhat agree	Strongly disagree	Strongly agree	Strongly agree	Strongly agree	Strongly agree	Strongly agree	Yes
s196	surveyed	Male	42	Metropolitan Area of Barcelona	Yes, I come every year or almost	No	2	No	Yes	Yes	2021-07-09	2021-07-10	Allways or most of the time	Most of the time		No	No						Half-Protected	Yes, fully vaccinated	Fully-vaccinated (July)	2	Pfizer	2021-07-01	No			Strongly agree	Somewhat agree	Somewhat disagree	Somewhat agree	Somewhat disagree	Strongly agree	Strongly agree	Somewhat agree	Somewhat agree	Somewhat agree	Yes
s197	surveyed	Male	42	Rest	Yes, I come every year or almost	No	1	No	No	Yes	2021-07-10	2021-07-10	Otherwise	About half of the time	2021-07-14	Yes	Yes	1	Contact after festival	Yes	1		Half-Protected	Half vaccinated (I was waiting for the second dose)	Half-vaccinated	1	Pfizer	2021-06-01	No			Somewhat agree	Somewhat agree	Somewhat agree	Somewhat agree	Somewhat agree	Somewhat agree	Strongly agree	Strongly agree	Strongly agree	Strongly agree	No
s198	surveyed	Female	27	Metropolitan Area of Barcelona	Yes, I come every year or almost	No	1	No	Yes	No	2021-07-09	2021-07-09	Allways or most of the time	Most of the time		No	No						Half-Protected	Half vaccinated (I was waiting for the second dose)	Half-vaccinated	1	Pfizer	2021-07-01	No			Somewhat agree	Somewhat agree	Somewhat disagree	Somewhat agree	Somewhat agree	Somewhat agree	Somewhat agree	Somewhat agree	Somewhat agree	Somewhat agree	Yes
s199	surveyed	Female	32	Metropolitan Area of Barcelona	Yes, I come every year or almost	No	1	No	No	Yes	2021-07-10	2021-07-10	Allways or most of the time	Most of the time		No	No						Protected	Yes, fully vaccinated	Fully-vaccinated	2	AstraZeneca	2021-06-01	No			Somewhat disagree	Somewhat agree	Somewhat disagree	Somewhat agree	Strongly disagree	Strongly agree	Strongly agree	Somewhat disagree	Somewhat disagree	Somewhat agree	Yes
s200	surveyed	Female	30	Metropolitan Area of Barcelona	Yes, I come every year or almost	No	3	Yes	No	Yes	2021-07-08	2021-07-10	Allways or most of the time	Most of the time		No	No						Half-Protected	Half vaccinated (I was waiting for the second dose)	Half-vaccinated	1	Pfizer	2021-07-01	No			Strongly agree	Somewhat disagree	Somewhat agree	Somewhat disagree	Strongly agree	Somewhat agree	Somewhat agree	Somewhat agree	Somewhat agree	Somewhat agree	No
s201	surveyed	Female	34	Metropolitan Area of Barcelona	Yes, I come every year or almost	No	2	No	Yes	Yes	2021-07-09	2021-07-10	Allways or most of the time	All the time or almost		No	No						Half-Protected	Half vaccinated (I was waiting for the second dose)	Half-vaccinated	1	Moderna	2021-07-01	No			Strongly agree	Somewhat agree	Somewhat disagree	Somewhat agree	Somewhat disagree	Somewhat agree	Somewhat agree	Somewhat agree	Strongly agree	Somewhat agree	Yes
s202	surveyed	Female	25	Metropolitan Area of Barcelona	Yes, I have come another time	No	2	No	Yes	Yes	2021-07-09	2021-07-10	Allways or most of the time	All the time or almost		No	No						Not protected	No	Not Vaccinated	0			No			Strongly agree	Somewhat agree	Somewhat disagree	Somewhat agree	Somewhat disagree	Strongly agree	Strongly agree	Strongly agree	Strongly agree	Strongly agree	Yes
s203	surveyed	Male	30	Metropolitan Area of Barcelona	Yes, I come every year or almost	No	2	No	Yes	Yes	2021-07-09	2021-07-10	Allways or most of the time	All the time or almost		No	No						Protected	Yes, fully vaccinated	Fully-vaccinated	2	Pfizer	2021-01-01	Yes	280	9	Somewhat agree	Somewhat agree	Somewhat disagree	Somewhat agree	Somewhat disagree	Strongly agree	Somewhat agree	Somewhat agree	Strongly agree	Strongly agree	Yes
s204	surveyed	Female	41	Metropolitan Area of Barcelona	No, this year is the first time	No	1	No	No	Yes	2021-07-10	2021-07-10	Allways or most of the time	All the time or almost		No	No						Protected	Yes, fully vaccinated	Fully-vaccinated	2	Moderna	2021-04-01	No			Strongly agree	Somewhat disagree	Strongly disagree	Somewhat agree	Strongly disagree	Somewhat agree	Strongly agree	Strongly agree	Strongly agree	Strongly agree	Yes
s205	surveyed	Male	31	Metropolitan Area of Barcelona	Yes, I have come another time	No	1	No	Yes	No	2021-07-09	2021-07-09	Otherwise	About half of the time		No	No						Half-Protected	Yes, fully vaccinated	Fully-vaccinated (July)	2	Pfizer	2021-07-01	No			Somewhat agree	Somewhat disagree	Somewhat disagree	Somewhat agree	Somewhat disagree	Somewhat agree	Strongly agree	Strongly agree	Somewhat agree	Somewhat agree	Yes
s206	surveyed	Male	31	Metropolitan Area of Barcelona	Yes, I have come another time	No	3	Yes	Yes	Yes	2021-07-08	2021-07-10	Otherwise	About half of the time		No	No						Half-Protected	Half vaccinated (I was waiting for the second dose)	Half-vaccinated	1	Pfizer	2021-06-01	No			Strongly agree	Somewhat disagree	Somewhat agree	Somewhat agree	Somewhat agree	Strongly agree	Strongly agree	Strongly agree	Strongly agree	Strongly disagree	No
s207	surveyed	Male	40	Metropolitan Area of Barcelona	Yes, I come every year or almost	No	2	No	Yes	Yes	2021-07-09	2021-07-10	Allways or most of the time	Most of the time		No	No						Half-Protected	Half vaccinated (I was waiting for the second dose)	Half-vaccinated	1	Pfizer	2021-06-01	No			Strongly agree	Somewhat agree	Somewhat disagree	Somewhat agree	Somewhat agree	Strongly agree	Strongly agree	Strongly agree	Strongly agree	Strongly agree	Yes
s208	surveyed	Female	35	Metropolitan Area of Barcelona	Yes, I come every year or almost	No	2	No	Yes	Yes	2021-07-09	2021-07-10	Allways or most of the time	Most of the time		No	No						Half-Protected	Half vaccinated (I was waiting for the second dose)	Half-vaccinated	1	Pfizer	2021-06-01	No			Strongly agree	Somewhat agree	Strongly disagree	Strongly agree	Somewhat disagree	Strongly agree	Strongly agree	Strongly agree	Strongly agree	Strongly agree	Yes
s209	surveyed	Male	35	Catalonia or Spain	Yes, I come every year or almost	No	2	No	Yes	Yes	2021-07-09	2021-07-10	Otherwise	Less than half of the time	2021-07-19	No	Yes	9	Contact before festival	Yes	-2		Half-Protected	Half vaccinated (I was waiting for the second dose)	Half-vaccinated	1	Pfizer	2021-07-01	No			Strongly agree	Strongly disagree	Somewhat agree	Somewhat disagree	Somewhat agree	Somewhat disagree	Strongly agree	Somewhat agree	Strongly agree	Strongly agree	No
s210	surveyed	Male	46	Metropolitan Area of Barcelona	Yes, I come every year or almost	No	1	No	No	Yes	2021-07-10	2021-07-10	Allways or most of the time	Most of the time		No	No						Protected	Yes, fully vaccinated	Fully-vaccinated	2	AstraZeneca	2021-05-01	No			Somewhat agree	Somewhat agree	Somewhat disagree	Somewhat agree	Somewhat disagree	Somewhat agree	Somewhat agree	Somewhat agree	Strongly agree	Strongly agree	Yes
s211	surveyed	Female	43	Catalonia or Spain	Yes, I have come another time	No	2	No	Yes	Yes	2021-07-09	2021-07-10	Allways or most of the time	Most of the time		No	No						Protected	Yes, fully vaccinated	Fully-vaccinated	2	Pfizer	2021-06-01	Yes	372	12	Strongly agree	Strongly disagree	Strongly disagree	Strongly disagree	Strongly agree	Strongly agree	Strongly agree	Somewhat agree	Strongly agree	Strongly disagree	Yes
s212	surveyed	Male	39	Metropolitan Area of Barcelona	Yes, I come every year or almost	No	2	No	Yes	Yes	2021-07-09	2021-07-10	Allways or most of the time	Most of the time		No	No						Half-Protected	Half vaccinated (I was waiting for the second dose)	Half-vaccinated	1	Pfizer	2021-06-01	No			Strongly agree	Strongly disagree	Strongly agree	Somewhat disagree	Somewhat agree	Somewhat agree	Somewhat agree	Somewhat agree	Somewhat agree	Somewhat disagree	No
s213	surveyed	Male	48	Metropolitan Area of Barcelona	Yes, I have come another time	No	1	No	Yes	No	2021-07-09	2021-07-09	Allways or most of the time	All the time or almost		No	No						Half-Protected	Yes, fully vaccinated	Fully-vaccinated (July)	2	Pfizer	2021-07-01	No			Strongly agree	Somewhat disagree	Strongly disagree	Somewhat agree	Strongly agree	Somewhat agree	Somewhat agree	Somewhat agree	Strongly agree	Strongly agree	Yes
s214	surveyed	Female	37	Metropolitan Area of Barcelona	Yes, I come every year or almost	No	3	Yes	Yes	Yes	2021-07-08	2021-07-10	Allways or most of the time	Most of the time	2021-07-14	Yes	Yes	3	No	No			Not protected	No	Not Vaccinated	0			No			Strongly agree	Strongly agree	Somewhat agree	Somewhat agree	Somewhat disagree	Somewhat agree	Strongly agree	Strongly agree	Strongly agree	Strongly agree	No
s215	surveyed	Female	51	Metropolitan Area of Barcelona	Yes, I come every year or almost	No	3	Yes	Yes	Yes	2021-07-08	2021-07-10	Allways or most of the time	All the time or almost		No	No						Half-Protected	No	Not Vaccinated	0			Yes	157	5	Strongly agree	Somewhat agree	Strongly disagree	Strongly agree	Strongly disagree	Strongly agree	Strongly agree	Strongly agree	Strongly agree	Strongly agree	Yes
s216	surveyed	Female	37	Metropolitan Area of Barcelona	Yes, I come every year or almost	No	1	No	Yes	No	2021-07-09	2021-07-09	Allways or most of the time	Most of the time		No	No						Protected	Yes, fully vaccinated	Fully-vaccinated	2	Pfizer	2021-06-01	Yes	494	16	Strongly agree	Strongly disagree	Strongly agree	Somewhat agree	Somewhat agree	Somewhat agree	Strongly agree	Somewhat agree	Strongly agree	Somewhat agree	No
s217	surveyed	Female	32	Metropolitan Area of Barcelona	No, this year is the first time	No	1	No	Yes	No	2021-07-09	2021-07-09	Allways or most of the time	All the time or almost		No	No						Half-Protected	Half vaccinated (I was waiting for the second dose)	Half-vaccinated	1	Pfizer	2021-07-01	No			Strongly agree	Strongly disagree	Somewhat disagree	Somewhat disagree	Strongly disagree	Somewhat agree	Somewhat agree	Somewhat agree	Strongly agree	Somewhat disagree	Yes
s218	surveyed	Male	35	Metropolitan Area of Barcelona	Yes, I come every year or almost	No	2	No	Yes	Yes	2021-07-09	2021-07-10	Otherwise	About half of the time		No	No						Protected	Yes, fully vaccinated	Fully-vaccinated	2	Pfizer	2021-05-01	No			Strongly agree	Somewhat agree	Somewhat disagree	Strongly disagree	Somewhat disagree	Strongly agree	Strongly agree	Strongly agree	Strongly agree	Strongly agree	Yes
s219	surveyed	Male	39	Metropolitan Area of Barcelona	Yes, I come every year or almost	No	3	Yes	Yes	Yes	2021-07-08	2021-07-10	Allways or most of the time	Most of the time		No	No						Half-Protected	Half vaccinated (I was waiting for the second dose)	Half-vaccinated	1	Pfizer	2021-06-01	No			Strongly agree	Somewhat disagree	Somewhat disagree	Somewhat agree	Somewhat agree	Somewhat agree	Somewhat agree	Strongly agree	Strongly agree	Somewhat agree	Yes
s221	surveyed	Female	37	Metropolitan Area of Barcelona	Yes, I come every year or almost	No	2	No	Yes	Yes	2021-07-09	2021-07-10	Allways or most of the time	Most of the time		No	No						Half-Protected	Half vaccinated (I was waiting for the second dose)	Half-vaccinated	1	Pfizer	2021-06-01	No			Strongly agree	Somewhat disagree	Somewhat disagree	Somewhat agree	Somewhat disagree	Strongly agree	Strongly agree	Strongly agree	Strongly agree	Strongly agree	Yes
s222	surveyed	Male	58	Metropolitan Area of Barcelona	Yes, I come every year or almost	No	3	Yes	Yes	Yes	2021-07-08	2021-07-10	Allways or most of the time	Most of the time		No	No						Protected	Yes, fully vaccinated	Fully-vaccinated	2	Pfizer	2021-06-01	No			Strongly agree	Somewhat agree	Strongly disagree	Somewhat agree	Strongly disagree	Somewhat agree	Strongly agree	Strongly agree	Strongly agree	Strongly agree	Yes
s223	surveyed	Male	33	Metropolitan Area of Barcelona	Yes, I have come another time	No	2	No	Yes	Yes	2021-07-09	2021-07-10	Allways or most of the time	All the time or almost		No	No						Half-Protected	Half vaccinated (I was waiting for the second dose)	Half-vaccinated	1	Pfizer	2021-07-01	No			Strongly disagree	Somewhat disagree	Strongly agree	Somewhat disagree	Strongly agree	Somewhat agree	Strongly agree	Strongly agree	Strongly agree	Somewhat agree	No
s224	surveyed	Female	35	Metropolitan Area of Barcelona	Yes, I have come another time	No	2	No	Yes	Yes	2021-07-09	2021-07-10	Allways or most of the time	All the time or almost		No	No						Half-Protected	Half vaccinated (I was waiting for the second dose)	Half-vaccinated	1	Pfizer	2021-06-01	No			Somewhat agree	Somewhat disagree	Somewhat agree	Somewhat agree	Somewhat agree	Somewhat agree	Somewhat agree	Somewhat agree	Somewhat agree	Strongly agree	No
s225	surveyed	Female	41	Metropolitan Area of Barcelona	Yes, I come every year or almost	No	3	Yes	Yes	Yes	2021-07-08	2021-07-10	Allways or most of the time	Most of the time		No	No						Not protected	No	Not Vaccinated	0			No			Strongly agree	Somewhat disagree	Somewhat disagree	Somewhat disagree	Somewhat agree	Somewhat agree	Somewhat agree	Somewhat agree	Somewhat agree	Somewhat agree	Yes
s226	surveyed	Male	46	Metropolitan Area of Barcelona	Yes, I come every year or almost	No	2	No	Yes	Yes	2021-07-09	2021-07-10	Allways or most of the time	Most of the time		No	No						Protected	Yes, fully vaccinated	Fully-vaccinated	2	Pfizer	2021-06-01	No			Strongly agree	Somewhat agree	Strongly disagree	Strongly agree	Somewhat disagree	Strongly agree	Strongly agree	Strongly agree	Strongly agree	Strongly agree	Yes
s227	surveyed	Female	22	Metropolitan Area of Barcelona	Yes, I come every year or almost	No	2	No	Yes	Yes	2021-07-09	2021-07-10	Allways or most of the time	All the time or almost		No	No						Half-Protected	Yes, fully vaccinated	Fully-vaccinated (July)	2	Pfizer	2021-07-01	No			Strongly agree	Somewhat agree	Somewhat disagree	Somewhat agree	Somewhat agree	Strongly agree	Strongly agree	Strongly agree	Strongly agree	Strongly agree	Yes
s228	surveyed	Male	51	Metropolitan Area of Barcelona	No, this year is the first time	No	3	Yes	No	Yes	2021-07-08	2021-07-10	Allways or most of the time	All the time or almost		No	No						Protected	Yes, fully vaccinated	Fully-vaccinated	2	Pfizer	2021-06-01	No			Strongly agree	Somewhat disagree	Somewhat disagree	Somewhat agree	Somewhat disagree	Somewhat agree	Somewhat agree	Strongly agree	Strongly agree	Strongly agree	Yes
s229	surveyed	Female	30	Metropolitan Area of Barcelona	Yes, I come every year or almost	No	2	No	Yes	Yes	2021-07-09	2021-07-10	Allways or most of the time	All the time or almost		No	No						Half-Protected	Half vaccinated (I was waiting for the second dose)	Half-vaccinated	1	Moderna	2021-07-01	No			Strongly agree	Somewhat agree	Somewhat agree	Somewhat agree	Somewhat agree	Somewhat agree	Strongly agree	Strongly agree	Strongly agree	Strongly agree	No
s230	surveyed	Male	30	Metropolitan Area of Barcelona	Yes, I come every year or almost	No	3	Yes	Yes	Yes	2021-07-08	2021-07-10	Otherwise	Almost never	2021-07-13	No	Yes	3	Contact before festival	Yes	-1	Yes	Not protected	No	Not Vaccinated	0			No			Strongly agree	Strongly disagree	Strongly disagree	Somewhat agree	Strongly disagree	Somewhat agree	Strongly agree	Strongly agree	Strongly agree	Somewhat agree	Yes
s231	surveyed	Male	36	Metropolitan Area of Barcelona	Yes, I come every year or almost	No	2	No	Yes	Yes	2021-07-09	2021-07-10	Allways or most of the time	Most of the time		No	No						Half-Protected	Half vaccinated (I was waiting for the second dose)	Half-vaccinated	1	Pfizer	2021-06-01	No			Strongly agree	Somewhat disagree	Somewhat agree	Somewhat disagree	Somewhat agree	Somewhat agree	Somewhat agree	Somewhat agree	Strongly agree	Strongly agree	No
s232	surveyed	Male	38	Metropolitan Area of Barcelona	Yes, I come every year or almost	No	2	No	Yes	Yes	2021-07-09	2021-07-10	Otherwise	About half of the time		No	No						Half-Protected	Half vaccinated (I was waiting for the second dose)	Half-vaccinated	1	Pfizer	2021-06-01	No			Strongly agree	Strongly agree	Somewhat disagree	Somewhat agree	Somewhat disagree	Strongly agree	Strongly agree	Strongly agree	Somewhat agree	Somewhat disagree	Yes
s233	surveyed	Male	33	Metropolitan Area of Barcelona	Yes, I have come another time	No	2	No	Yes	Yes	2021-07-09	2021-07-10	Otherwise	Almost never		No	No						Half-Protected	Half vaccinated (I was waiting for the second dose)	Half-vaccinated	1	Moderna	2021-06-01	No			Strongly agree	Strongly agree	Strongly agree	Somewhat agree	Somewhat disagree	Somewhat agree	Strongly agree	Strongly agree	Strongly agree	Somewhat disagree	No
s234	surveyed	Female	36	Metropolitan Area of Barcelona	No, this year is the first time	No	3	Yes	Yes	Yes	2021-07-08	2021-07-10	Allways or most of the time	Most of the time		No	No						Protected	Yes, fully vaccinated	Fully-vaccinated	2	Pfizer	2021-03-01	No			Strongly agree	Somewhat disagree	Strongly agree	Somewhat disagree	Somewhat agree	Somewhat disagree	Somewhat agree	Somewhat agree	Somewhat agree	Strongly disagree	No
s235	surveyed	Female	45	Metropolitan Area of Barcelona	Yes, I have come another time	No	1	No	No	Yes	2021-07-10	2021-07-10	Allways or most of the time	All the time or almost		No	No						Protected	Yes, fully vaccinated	Fully-vaccinated	2	Moderna	2021-04-01	No			Somewhat agree	Somewhat agree	Somewhat agree	Somewhat disagree	Somewhat agree	Somewhat agree	Strongly agree	Strongly agree	Strongly agree	Strongly agree	No
s236	surveyed	Male	48	Metropolitan Area of Barcelona	Yes, I come every year or almost	No	1	No	Yes	No	2021-07-09	2021-07-09	Allways or most of the time	All the time or almost		No	No						Half-Protected	Yes, fully vaccinated	Fully-vaccinated (July)	2	Pfizer	2021-07-01	No			Somewhat agree	Somewhat disagree	Somewhat disagree	Somewhat agree	Somewhat disagree	Strongly agree	Strongly agree	Strongly agree	Strongly agree	Somewhat agree	Yes
s237	surveyed	Male	38	Rest	Yes, I come every year or almost	No	2	No	Yes	Yes	2021-07-09	2021-07-10	Allways or most of the time	Most of the time		No	No						Half-Protected	Half vaccinated (I was waiting for the second dose)	Half-vaccinated	1	Pfizer	2021-06-01	No			Strongly agree	Somewhat disagree	Strongly agree	Somewhat agree	Somewhat agree	Somewhat agree	Somewhat agree	Somewhat agree	Strongly agree	Strongly agree	No
s238	surveyed	Female	33	Metropolitan Area of Barcelona	Yes, I have come another time	No	1	No	No	Yes	2021-07-10	2021-07-10	Allways or most of the time	Most of the time		No	No						Half-Protected	Half vaccinated (I was waiting for the second dose)	Half-vaccinated	1	Pfizer	2021-07-01	No			Strongly disagree	Strongly disagree	Strongly agree	Strongly disagree	Strongly agree	Strongly disagree	Strongly disagree	Strongly disagree	Strongly disagree	Strongly disagree	No
s239	surveyed	Male	46	Metropolitan Area of Barcelona	Yes, I come every year or almost	No	1	No	Yes	No	2021-07-09	2021-07-09	Allways or most of the time	Most of the time		No	No						Protected	Yes, fully vaccinated	Fully-vaccinated	2	Pfizer	2021-06-01	No			Strongly agree	Somewhat disagree	Somewhat disagree	Somewhat disagree	Somewhat disagree	Somewhat agree	Somewhat agree	Somewhat agree	Somewhat agree	Somewhat agree	Yes
s240	surveyed	Female	29	Metropolitan Area of Barcelona	Yes, I come every year or almost	No	3	Yes	Yes	Yes	2021-07-08	2021-07-10	Allways or most of the time	Most of the time		No	No						Protected	Yes, fully vaccinated	Fully-vaccinated	2	AstraZeneca	2021-06-01	No			Strongly agree	Somewhat disagree	Strongly disagree	Somewhat agree	Somewhat disagree	Somewhat agree	Strongly agree	Strongly agree	Strongly agree	Strongly agree	Yes
s241	surveyed	Male	31	Metropolitan Area of Barcelona	Yes, I come every year or almost	No	1	Yes	No	No	2021-07-08	2021-07-08	Allways or most of the time	All the time or almost		No	No						Half-Protected	Half vaccinated (I was waiting for the second dose)	Half-vaccinated	1	Pfizer	2021-07-01	No			Strongly agree	Somewhat disagree	Somewhat agree	Somewhat disagree	Strongly agree	Somewhat disagree	Strongly agree	Somewhat agree	Somewhat agree	Somewhat disagree	No
s242	surveyed	Female	31	Metropolitan Area of Barcelona	Yes, I come every year or almost	No	1	No	Yes	No	2021-07-09	2021-07-09	Allways or most of the time	Most of the time		No	No						Protected	Yes, fully vaccinated	Fully-vaccinated	2	Pfizer	2021-03-01	No			Strongly agree	Somewhat agree	Somewhat disagree	Strongly agree	Somewhat disagree	Somewhat agree	Strongly agree	Strongly agree	Strongly agree	Strongly agree	Yes
s243	surveyed	Female	47	Metropolitan Area of Barcelona	Yes, I come every year or almost	No	3	Yes	Yes	Yes	2021-07-08	2021-07-10	Allways or most of the time	Most of the time		No	No						Half-Protected	Yes, fully vaccinated	Fully-vaccinated (July)	2	Pfizer	2021-07-01	No			Strongly agree	Somewhat agree	Strongly disagree	Somewhat agree	Somewhat disagree	Strongly agree	Strongly agree	Strongly agree	Strongly agree	Somewhat disagree	Yes
s244	surveyed	Female	51	Metropolitan Area of Barcelona	Yes, I come every year or almost	No	3	Yes	Yes	Yes	2021-07-08	2021-07-10	Allways or most of the time	Most of the time		No	No						Protected	Yes, fully vaccinated	Fully-vaccinated	2	Pfizer	2021-06-01	No			Strongly agree	Somewhat agree	Somewhat disagree	Somewhat agree	Somewhat disagree	Somewhat disagree	Strongly agree	Somewhat agree	Strongly agree	Somewhat agree	Yes
s245	surveyed	Female	44	Metropolitan Area of Barcelona	Yes, I come every year or almost	No	2	No	Yes	Yes	2021-07-09	2021-07-10	Allways or most of the time	Most of the time		No	No						Half-Protected	No	Not Vaccinated	0			Yes	188	6	Strongly agree	Somewhat agree	Somewhat disagree	Strongly agree	Somewhat agree	Somewhat agree	Strongly agree	Strongly agree	Strongly agree	Strongly agree	Yes
s246	surveyed	Male	41	Metropolitan Area of Barcelona	Yes, I come every year or almost	No	2	No	Yes	Yes	2021-07-09	2021-07-10	Allways or most of the time	All the time or almost		No	No						Protected	Half vaccinated (I was waiting for the second dose)	Half-vaccinated	1	Pfizer	2021-06-01	Yes	310	10	Somewhat agree	Strongly disagree	Somewhat agree	Somewhat agree	Somewhat disagree	Somewhat agree	Strongly agree	Strongly agree	Strongly agree	Somewhat disagree	No
s248	surveyed	Male	40	Metropolitan Area of Barcelona	Yes, I have come another time	No	1	Yes	No	No	2021-07-08	2021-07-08	Otherwise	About half of the time		No	No						Half-Protected	Half vaccinated (I was waiting for the second dose)	Half-vaccinated	1	Pfizer	2021-06-01	No			Somewhat agree	Somewhat disagree	Somewhat agree	Somewhat agree	Somewhat disagree	Somewhat agree	Somewhat agree	Somewhat agree	Somewhat agree	Somewhat disagree	No
s249	surveyed	Male	48	Metropolitan Area of Barcelona	Yes, I come every year or almost	No	2	No	Yes	Yes	2021-07-09	2021-07-10	Allways or most of the time	Most of the time		No	No						Half-Protected	Yes, fully vaccinated	Fully-vaccinated (July)	2	Pfizer	2021-07-01	No			Strongly agree	Strongly agree	Strongly disagree	Strongly agree	Strongly disagree	Strongly agree	Strongly agree	Strongly agree	Strongly agree	Strongly agree	Yes
s250	surveyed	Female	28	Metropolitan Area of Barcelona	Yes, I come every year or almost	No	2	No	Yes	Yes	2021-07-09	2021-07-10	Allways or most of the time	All the time or almost		No	No						Half-Protected	No	Not Vaccinated	0			Yes	129	4	Strongly agree	Somewhat agree	Strongly agree	Somewhat agree	Somewhat disagree	Somewhat agree	Somewhat agree	Strongly agree	Strongly agree	Somewhat agree	No
s251	surveyed	Female	46	Metropolitan Area of Barcelona	No, this year is the first time	No	1	No	Yes	No	2021-07-09	2021-07-09	Otherwise	About half of the time		No	No						Half-Protected	Yes, fully vaccinated	Fully-vaccinated (July)	2	Pfizer	2021-07-01	No			Somewhat agree	Somewhat agree	Somewhat disagree	Somewhat agree	Somewhat disagree	Somewhat agree	Strongly agree	Strongly agree	Strongly agree	Somewhat agree	Yes
s252	surveyed	Female	40	Metropolitan Area of Barcelona	Yes, I come every year or almost	No	1	No	Yes	No	2021-07-09	2021-07-09	Allways or most of the time	Most of the time		No	No						Protected	Yes, fully vaccinated	Fully-vaccinated	2	Pfizer	2021-02-01	No			Strongly agree	Somewhat agree	Strongly disagree	Somewhat agree	Somewhat disagree	Somewhat agree	Strongly agree	Strongly agree	Strongly agree	Strongly agree	Yes
s253	surveyed	Male	37	Metropolitan Area of Barcelona	Yes, I come every year or almost	No	2	No	Yes	Yes	2021-07-09	2021-07-10	Allways or most of the time	Most of the time		No	No						Half-Protected	Yes, fully vaccinated	Fully-vaccinated (July)	2	Pfizer	2021-07-01	No			Strongly agree	Somewhat agree	Somewhat disagree	Strongly agree	Somewhat disagree	Somewhat agree	Strongly agree	Strongly agree	Strongly agree	Somewhat agree	Yes
s254	surveyed	Female	42	Metropolitan Area of Barcelona	Yes, I come every year or almost	No	2	No	Yes	Yes	2021-07-09	2021-07-10	Allways or most of the time	Most of the time		No	No						Protected	Yes, fully vaccinated	Fully-vaccinated	2	AstraZeneca	2021-05-01	No			Strongly agree	Somewhat agree	Somewhat agree	Somewhat agree	Somewhat disagree	Strongly agree	Somewhat agree	Strongly agree	Strongly agree	Strongly agree	No
s255	surveyed	Male	50	Metropolitan Area of Barcelona	Yes, I come every year or almost	No	2	No	Yes	Yes	2021-07-09	2021-07-10	Allways or most of the time	All the time or almost		No	No						Protected	Yes, fully vaccinated	Fully-vaccinated	2	Pfizer	2021-06-01	No			Strongly agree	Somewhat agree	Somewhat disagree	Somewhat agree	Somewhat disagree	Strongly agree	Strongly agree	Somewhat agree	Strongly agree	Somewhat agree	Yes
s256	surveyed	Male	39	Catalonia or Spain	Yes, I come every year or almost	No	1	No	Yes	No	2021-07-09	2021-07-09	Allways or most of the time	Most of the time		No	No						Half-Protected	No	Not Vaccinated	0			Yes	98	3	Strongly agree	Somewhat agree	Somewhat disagree	Somewhat agree	Somewhat disagree	Somewhat agree	Strongly agree	Strongly agree	Strongly agree	Strongly agree	Yes
s257	surveyed	Male	42	Metropolitan Area of Barcelona	Yes, I come every year or almost	No	2	No	Yes	Yes	2021-07-09	2021-07-10	Allways or most of the time	Most of the time		No	No						Protected	Yes, fully vaccinated	Fully-vaccinated	2	Pfizer	2021-02-01	No			Strongly agree	Somewhat disagree	Somewhat disagree	Somewhat agree	Somewhat agree	Somewhat agree	Strongly agree	Somewhat agree	Strongly agree	Somewhat disagree	Yes
s258	surveyed	Female	26	Catalonia or Spain	Yes, I come every year or almost	No	1	No	No	Yes	2021-07-10	2021-07-10	Allways or most of the time	Most of the time		No	No						Protected	Yes, fully vaccinated	Fully-vaccinated	2	AstraZeneca	2021-03-01	Yes	494	16	Strongly agree	Somewhat agree	Somewhat disagree	Somewhat agree	Somewhat disagree	Somewhat agree	Strongly agree	Strongly agree	Strongly agree	Somewhat agree	Yes
s259	surveyed	Male	38	Metropolitan Area of Barcelona	Yes, I come every year or almost	No	2	No	Yes	Yes	2021-07-09	2021-07-10	Allways or most of the time	Most of the time		No	No						Half-Protected	Half vaccinated (I was waiting for the second dose)	Half-vaccinated	1	Pfizer	2021-06-01	No			Strongly agree	Somewhat disagree	Somewhat agree	Somewhat disagree	Somewhat agree	Somewhat agree	Somewhat agree	Somewhat agree	Strongly agree	Somewhat disagree	No
s260	surveyed	Female	27	Metropolitan Area of Barcelona	No, this year is the first time	No	3	Yes	Yes	Yes	2021-07-08	2021-07-10	Allways or most of the time	Most of the time		No	No						Not protected	No	Not Vaccinated	0			No			Strongly agree	Somewhat disagree	Somewhat agree	Somewhat agree	Strongly agree	Somewhat agree	Strongly agree	Somewhat agree	Strongly agree	Somewhat agree	No
s261	surveyed	Female	31	Metropolitan Area of Barcelona	Yes, I come every year or almost	No	2	No	Yes	Yes	2021-07-09	2021-07-10	Otherwise	About half of the time		No	No						Half-Protected	Half vaccinated (I was waiting for the second dose)	Half-vaccinated	1	Moderna	2021-07-01	No			Strongly agree	Somewhat agree	Somewhat disagree	Somewhat agree	Strongly disagree	Somewhat agree	Strongly agree	Strongly agree	Strongly agree	Somewhat agree	Yes
s262	surveyed	Female	40	Metropolitan Area of Barcelona	Yes, I come every year or almost	No	1	No	Yes	No	2021-07-09	2021-07-09	Otherwise	Less than half of the time		No	No						Half-Protected	Half vaccinated (I was waiting for the second dose)	Half-vaccinated	1	Pfizer	2021-06-01	No			Strongly agree	Somewhat agree	Somewhat agree	Somewhat disagree	Somewhat agree	Somewhat agree	Somewhat agree	Strongly agree	Strongly agree	Somewhat agree	No
s263	surveyed	Male	35	Metropolitan Area of Barcelona	Yes, I have come another time	No	1	No	Yes	No	2021-07-09	2021-07-09	Allways or most of the time	All the time or almost		No	No						Protected	Yes, fully vaccinated	Fully-vaccinated	2	AstraZeneca	2021-05-01	No			Somewhat agree	Somewhat disagree	Strongly disagree	Somewhat disagree	Somewhat agree	Somewhat agree	Somewhat agree	Somewhat agree	Strongly agree	Somewhat agree	Yes
s264	surveyed	Male	34	Metropolitan Area of Barcelona	No, this year is the first time	No	1	No	No	Yes	2021-07-10	2021-07-10	Otherwise	Less than half of the time		No	No						Half-Protected	Half vaccinated (I was waiting for the second dose)	Half-vaccinated	1	Pfizer	2021-07-01	No			Strongly agree	Somewhat disagree	Somewhat disagree	Somewhat disagree	Somewhat agree	Somewhat disagree	Somewhat agree	Somewhat agree	Strongly agree	Somewhat agree	Yes
s265	surveyed	Female	35	Metropolitan Area of Barcelona	Yes, I come every year or almost	No	2	No	Yes	Yes	2021-07-09	2021-07-10	Allways or most of the time	All the time or almost		No	No						Protected	Yes, fully vaccinated	Fully-vaccinated	2	Moderna	2021-06-01	No			Strongly agree	Somewhat agree	Somewhat disagree	Strongly agree	Somewhat disagree	Strongly agree	Strongly agree	Strongly agree	Strongly agree	Somewhat agree	Yes
s266	surveyed	Male	30	Metropolitan Area of Barcelona	Yes, I come every year or almost	No	3	Yes	Yes	Yes	2021-07-08	2021-07-10	Allways or most of the time	All the time or almost		No	No						Half-Protected	Half vaccinated (I was waiting for the second dose)	Half-vaccinated	1	Pfizer	2021-07-01	No			Strongly agree	Strongly disagree	Strongly disagree	Somewhat disagree	Strongly agree	Somewhat agree	Somewhat agree	Strongly agree	Strongly agree	Somewhat agree	Yes
s267	surveyed	Female	31	Metropolitan Area of Barcelona	Yes, I have come another time	No	1	No	Yes	No	2021-07-09	2021-07-09	Otherwise	Almost never	2021-07-13	Yes	Yes	3	No	No			Half-Protected	Half vaccinated (I was waiting for the second dose)	Half-vaccinated	1	Moderna	2021-07-01	No			Strongly agree	Somewhat disagree	Strongly agree	Somewhat agree	Strongly disagree	Somewhat agree	Strongly agree	Somewhat agree	Strongly agree	Somewhat disagree	No
s268	surveyed	Non-binary	42	Metropolitan Area of Barcelona	Yes, I come every year or almost	No	2	No	Yes	Yes	2021-07-09	2021-07-10	Otherwise	About half of the time		No	No						Protected	Yes, fully vaccinated	Fully-vaccinated	2	Pfizer	2021-06-01	Yes	249	8	Somewhat agree	Somewhat disagree	Somewhat agree	Somewhat agree	Strongly disagree	Somewhat agree	Somewhat agree	Somewhat agree	Somewhat disagree	Somewhat disagree	No
s269	surveyed	Female	36	Metropolitan Area of Barcelona	Yes, I come every year or almost	No	2	No	Yes	Yes	2021-07-09	2021-07-10	Allways or most of the time	All the time or almost		No	No						Half-Protected	Half vaccinated (I was waiting for the second dose)	Half-vaccinated	1	Pfizer	2021-06-01	No			Somewhat agree	Strongly disagree	Somewhat agree	Somewhat disagree	Somewhat agree	Somewhat agree	Somewhat agree	Somewhat agree	Somewhat agree	Somewhat agree	No
s270	surveyed	Male	44	Metropolitan Area of Barcelona	Yes, I come every year or almost	No	2	No	Yes	Yes	2021-07-09	2021-07-10	Allways or most of the time	All the time or almost		No	No						Half-Protected	Half vaccinated (I was waiting for the second dose)	Half-vaccinated	1	Pfizer	2021-06-01	No			Strongly agree	Somewhat agree	Strongly disagree	Somewhat agree	Strongly disagree	Strongly agree	Somewhat agree	Strongly agree	Strongly agree	Strongly agree	Yes
s271	surveyed	Female	29	Catalonia or Spain	No, this year is the first time	No	3	Yes	Yes	Yes	2021-07-08	2021-07-10	Allways or most of the time	All the time or almost		No	No						Protected	Yes, fully vaccinated	Fully-vaccinated	2	AstraZeneca	2021-06-01	No			Strongly agree	Somewhat disagree	Strongly agree	Somewhat agree	Somewhat disagree	Strongly agree	Strongly agree	Strongly agree	Strongly agree	Strongly agree	No
s272	surveyed	Female	40	Catalonia or Spain	Yes, I come every year or almost	No	2	No	Yes	Yes	2021-07-09	2021-07-10	Allways or most of the time	All the time or almost		No	No						Protected	Yes, fully vaccinated	Fully-vaccinated	2	Pfizer	2021-03-01	No			Strongly agree	Somewhat agree	Strongly disagree	Strongly agree	Strongly disagree	Strongly agree	Strongly agree	Strongly agree	Strongly agree	Somewhat agree	Yes
s273	surveyed	Female	30	Metropolitan Area of Barcelona	Yes, I come every year or almost	No	2	No	Yes	Yes	2021-07-09	2021-07-10	Allways or most of the time	Most of the time		No	No						Half-Protected	Half vaccinated (I was waiting for the second dose)	Half-vaccinated	1	Pfizer	2021-07-01	No			Strongly agree	Somewhat agree	Strongly disagree	Somewhat agree	Somewhat agree	Strongly agree	Strongly agree	Strongly agree	Strongly agree	Strongly agree	Yes
s274	surveyed	Male	33	Metropolitan Area of Barcelona	Yes, I come every year or almost	No	2	No	Yes	Yes	2021-07-09	2021-07-10	Allways or most of the time	Most of the time		No	No						Half-Protected	Half vaccinated (I was waiting for the second dose)	Half-vaccinated	1	Moderna	2021-07-01	No			Strongly agree	Somewhat agree	Somewhat agree	Somewhat agree	Somewhat agree	Strongly agree	Strongly agree	Strongly agree	Strongly agree	Strongly agree	No
s275	surveyed	Male	33	Metropolitan Area of Barcelona	Yes, I come every year or almost	No	2	No	Yes	Yes	2021-07-09	2021-07-10	Otherwise	About half of the time		No	No						Half-Protected	Half vaccinated (I was waiting for the second dose)	Half-vaccinated	1	Moderna	2021-07-01	No			Strongly agree	Somewhat agree	Somewhat agree	Somewhat agree	Somewhat disagree	Strongly agree	Strongly agree	Strongly agree	Strongly agree	Somewhat agree	No
s276	surveyed	Male	37	Metropolitan Area of Barcelona	No, this year is the first time	No	1	No	No	Yes	2021-07-10	2021-07-10	Allways or most of the time	All the time or almost		No	No						Not protected	No	Not Vaccinated	0			No			Somewhat agree	Somewhat agree	Somewhat disagree	Strongly disagree	Somewhat agree	Somewhat agree	Somewhat agree	Strongly agree	Strongly agree	Strongly agree	Yes
s277	surveyed	Female	40	Metropolitan Area of Barcelona	Yes, I come every year or almost	No	2	No	Yes	Yes	2021-07-09	2021-07-10	Allways or most of the time	Most of the time		No	No						Not protected	No	Not Vaccinated	0			No			Strongly agree	Somewhat agree	Somewhat disagree	Somewhat agree	Somewhat disagree	Somewhat agree	Somewhat agree	Somewhat agree	Somewhat agree	Somewhat disagree	Yes
s278	surveyed	Female	42	Metropolitan Area of Barcelona	Yes, I come every year or almost	No	2	No	Yes	Yes	2021-07-09	2021-07-10	Allways or most of the time	All the time or almost		No	No						Half-Protected	Half vaccinated (I was waiting for the second dose)	Half-vaccinated	1	Pfizer	2021-06-01	No			Somewhat agree	Strongly disagree	Strongly agree	Strongly disagree	Strongly agree	Somewhat disagree	Somewhat disagree	Somewhat disagree	Somewhat disagree	Somewhat agree	No
s279	surveyed	Female	38	Metropolitan Area of Barcelona	Yes, I come every year or almost	No	1	No	Yes	No	2021-07-09	2021-07-09	Allways or most of the time	All the time or almost		No	No						Protected	Yes, fully vaccinated	Fully-vaccinated	2	Pfizer	2021-03-01	No			Strongly agree	Strongly disagree	Strongly disagree	Somewhat agree	Strongly disagree	Strongly agree	Strongly agree	Strongly agree	Strongly agree	Somewhat disagree	Yes
s280	surveyed	Female	33	Metropolitan Area of Barcelona	Yes, I come every year or almost	No	1	No	Yes	No	2021-07-09	2021-07-09	Allways or most of the time	Most of the time		No	No						Protected	Yes, fully vaccinated	Fully-vaccinated	2	Moderna	2021-06-01	No			Strongly agree	Somewhat agree	Somewhat disagree	Somewhat agree	Somewhat disagree	Somewhat agree	Strongly agree	Somewhat agree	Strongly agree	Somewhat agree	Yes
s281	surveyed	Male	42	Metropolitan Area of Barcelona	Yes, I come every year or almost	No	1	No	Yes	No	2021-07-09	2021-07-09	Otherwise	About half of the time		No	No						Half-Protected	Half vaccinated (I was waiting for the second dose)	Half-vaccinated	1	Pfizer	2021-06-01	No			Somewhat agree	Somewhat disagree	Somewhat disagree	Somewhat agree	Somewhat disagree	Somewhat agree	Somewhat agree	Somewhat agree	Strongly agree	Somewhat agree	Yes
s282	surveyed	Female	33	Metropolitan Area of Barcelona	No, this year is the first time	No	1	No	Yes	No	2021-07-09	2021-07-09	Allways or most of the time	All the time or almost		No	No						Half-Protected	Half vaccinated (I was waiting for the second dose)	Half-vaccinated	1	Pfizer	2021-07-01	No			Somewhat agree	Somewhat agree	Strongly disagree	Somewhat agree	Somewhat agree	Somewhat agree	Strongly agree	Strongly agree	Somewhat agree	Somewhat agree	Yes
s283	surveyed	Female	27	Metropolitan Area of Barcelona	Yes, I come every year or almost	No	1	No	Yes	No	2021-07-09	2021-07-09	Otherwise	Almost never		No	No						Protected	Yes, fully vaccinated	Fully-vaccinated	2	AstraZeneca	2021-06-01	No			Somewhat agree	Somewhat disagree	Somewhat agree	Somewhat agree	Somewhat agree	Strongly agree	Strongly agree	Somewhat agree	Somewhat agree	Somewhat agree	No
s284	surveyed	Female	30	Metropolitan Area of Barcelona	No, this year is the first time	No	1	No	No	Yes	2021-07-10	2021-07-10	Allways or most of the time	Most of the time		No	No						Half-Protected	Half vaccinated (I was waiting for the second dose)	Half-vaccinated	1	Moderna	2021-07-01	No			Somewhat agree	Somewhat disagree	Somewhat disagree	Somewhat disagree	Somewhat agree	Somewhat agree	Strongly agree	Somewhat agree	Somewhat agree	Somewhat disagree	Yes
s285	surveyed	Male	29	Metropolitan Area of Barcelona	Yes, I come every year or almost	No	2	Yes	Yes	No	2021-07-08	2021-07-09	Allways or most of the time	All the time or almost		No	No						Not protected	No	Not Vaccinated	0			No			Somewhat agree	Strongly disagree	Strongly agree	Somewhat disagree	Strongly agree	Somewhat disagree	Somewhat disagree	Somewhat agree	Strongly agree	Strongly agree	No
s286	surveyed	Female	37	Metropolitan Area of Barcelona	Yes, I come every year or almost	No	2	No	Yes	Yes	2021-07-09	2021-07-10	Allways or most of the time	All the time or almost		No	No						Half-Protected	Half vaccinated (I was waiting for the second dose)	Half-vaccinated	1	Pfizer	2021-06-01	No			Strongly agree	Strongly agree	Somewhat disagree	Strongly agree	Somewhat disagree	Strongly agree	Strongly agree	Strongly agree	Strongly agree	Strongly agree	Yes
s287	surveyed	Male	49	Catalonia or Spain	Yes, I come every year or almost	No	2	No	Yes	Yes	2021-07-09	2021-07-10	Otherwise	Almost never		No	No						Protected	Yes, fully vaccinated	Fully-vaccinated	2	Pfizer	2021-06-01	No			Strongly agree	Strongly agree	Somewhat agree	Strongly agree	Strongly disagree	Strongly agree	Strongly agree	Strongly agree	Strongly agree	Strongly agree	No
s288	surveyed	Female	38	Metropolitan Area of Barcelona	Yes, I come every year or almost	No	2	No	Yes	Yes	2021-07-09	2021-07-10	Allways or most of the time	Most of the time		No	No						Half-Protected	No	Not Vaccinated	0			Yes	98	3	Strongly agree	Strongly agree	Strongly disagree	Strongly agree	Strongly disagree	Strongly agree	Strongly agree	Somewhat agree	Somewhat agree	Somewhat agree	Yes
s289	surveyed	Male	35	Catalonia or Spain	No, this year is the first time	No	3	Yes	Yes	Yes	2021-07-08	2021-07-10	Allways or most of the time	Most of the time		No	No						Half-Protected	Half vaccinated (I was waiting for the second dose)	Half-vaccinated	1	Pfizer	2021-06-01	No			Somewhat agree	Somewhat agree	Somewhat disagree	Somewhat agree	Somewhat disagree	Strongly agree	Strongly agree	Somewhat agree	Somewhat agree	Strongly agree	Yes
s290	surveyed	Female	31	Metropolitan Area of Barcelona	Yes, I come every year or almost	No	2	No	Yes	Yes	2021-07-09	2021-07-10	Otherwise	Less than half of the time	2021-07-13	Yes	Yes	3	Contact inside the festival	Yes	0	Yes	Protected	Yes, fully vaccinated	Fully-vaccinated	2	Pfizer	2021-01-01	No			Strongly agree	Somewhat disagree	Strongly agree	Somewhat agree	Strongly disagree	Somewhat agree	Strongly agree	Somewhat agree	Strongly agree	Somewhat disagree	No
s291	surveyed	Male	39	Metropolitan Area of Barcelona	Yes, I come every year or almost	No	1	Yes	No	No	2021-07-08	2021-07-08	Allways or most of the time	Most of the time		No	No						Half-Protected	Half vaccinated (I was waiting for the second dose)	Half-vaccinated	1	Pfizer	2021-06-01	No			Strongly agree	Somewhat agree	Somewhat disagree	Somewhat agree	Strongly agree	Somewhat agree	Strongly agree	Somewhat agree	Somewhat agree	Somewhat agree	Yes
s292	surveyed	Male	32	Metropolitan Area of Barcelona	Yes, I come every year or almost	No	3	Yes	Yes	Yes	2021-07-08	2021-07-10	Allways or most of the time	All the time or almost		No	No						Half-Protected	Half vaccinated (I was waiting for the second dose)	Half-vaccinated	1	Pfizer	2021-07-01	No			Strongly agree	Somewhat agree	Somewhat agree	Strongly agree	Somewhat agree	Strongly agree	Strongly agree	Strongly agree	Strongly agree	Somewhat agree	No
s293	surveyed	Male	47	Metropolitan Area of Barcelona	Yes, I come every year or almost	No	3	Yes	Yes	Yes	2021-07-08	2021-07-10	Otherwise	About half of the time		No	No						Protected	Yes, fully vaccinated	Fully-vaccinated	2	Pfizer	2021-06-01	No			Strongly agree	Somewhat agree	Somewhat disagree	Somewhat agree	Somewhat disagree	Strongly agree	Strongly agree	Strongly agree	Strongly agree	Somewhat agree	Yes
s294	surveyed	Male	45	Metropolitan Area of Barcelona	Yes, I have come another time	No	2	No	Yes	Yes	2021-07-09	2021-07-10	Allways or most of the time	Most of the time		No	No						Protected	Yes, fully vaccinated	Fully-vaccinated	2	Pfizer	2021-06-01	No			Strongly agree	Somewhat agree	Somewhat agree	Somewhat disagree	Somewhat agree	Somewhat agree	Somewhat agree	Somewhat agree	Strongly agree	Somewhat disagree	No
s295	surveyed	Female	29	Metropolitan Area of Barcelona	Yes, I come every year or almost	No	2	No	Yes	Yes	2021-07-09	2021-07-10	Otherwise	About half of the time		No	No						Half-Protected	No	Not Vaccinated	0			Yes	157	5	Strongly agree	Somewhat disagree	Somewhat agree	Somewhat disagree	Somewhat agree	Somewhat agree	Strongly agree	Strongly agree	Strongly agree	Strongly agree	No
s296	surveyed	Female	46	Metropolitan Area of Barcelona	Yes, I come every year or almost	No	2	No	Yes	Yes	2021-07-09	2021-07-10	Allways or most of the time	All the time or almost		No	No						Protected	Yes, fully vaccinated	Fully-vaccinated	2	Pfizer	2021-06-01	No			Strongly agree	Somewhat disagree	Somewhat agree	Somewhat agree	Somewhat disagree	Somewhat agree	Strongly agree	Somewhat agree	Strongly agree	Somewhat agree	No
s297	surveyed	Female	34	Metropolitan Area of Barcelona	Yes, I come every year or almost	No	2	No	Yes	Yes	2021-07-09	2021-07-10	Allways or most of the time	All the time or almost		No	No						Half-Protected	Half vaccinated (I was waiting for the second dose)	Half-vaccinated	1	Moderna	2021-06-01	No			Strongly agree	Somewhat agree	Somewhat disagree	Somewhat disagree	Somewhat disagree	Somewhat agree	Somewhat agree	Strongly agree	Strongly agree	Somewhat agree	Yes
s298	surveyed	Male	37	Catalonia or Spain	Yes, I come every year or almost	No	3	Yes	Yes	Yes	2021-07-08	2021-07-10	Allways or most of the time	Most of the time		No	No						Protected	Yes, fully vaccinated	Fully-vaccinated	2	Pfizer	2021-06-01	No			Strongly agree	Somewhat disagree	Strongly disagree	Somewhat disagree	Somewhat agree	Somewhat agree	Somewhat agree	Strongly agree	Strongly agree	Somewhat disagree	Yes
s299	surveyed	Male	34	Catalonia or Spain	Yes, I come every year or almost	No	2	No	Yes	Yes	2021-07-09	2021-07-10	Allways or most of the time	Most of the time		No	No						Half-Protected	Half vaccinated (I was waiting for the second dose)	Half-vaccinated	1	Pfizer	2021-07-01	No			Strongly agree	Strongly agree	Strongly disagree	Somewhat agree	Somewhat disagree	Strongly agree	Strongly agree	Strongly agree	Strongly agree	Somewhat agree	Yes
s300	surveyed	Male	40	Metropolitan Area of Barcelona	Yes, I have come another time	No	1	Yes	No	No	2021-07-08	2021-07-08	Allways or most of the time	All the time or almost		No	No						Half-Protected	Half vaccinated (I was waiting for the second dose)	Half-vaccinated	1	Pfizer	2021-06-01	No			Somewhat agree	Somewhat disagree	Strongly disagree	Somewhat disagree	Somewhat agree	Somewhat agree	Somewhat agree	Somewhat agree	Somewhat agree	Somewhat agree	Yes
s301	surveyed	Female	41	Metropolitan Area of Barcelona	Yes, I come every year or almost	No	3	Yes	Yes	Yes	2021-07-08	2021-07-10	Allways or most of the time	Most of the time	2021-07-13	Yes	Yes	1	No	No			Protected	Yes, fully vaccinated	Fully-vaccinated	2	Pfizer	2021-02-01	No			Strongly agree	Somewhat disagree	Somewhat disagree	Strongly agree	Somewhat disagree	Strongly agree	Strongly agree	Strongly agree	Strongly agree	Strongly agree	Yes
s302	surveyed	Female	30	Metropolitan Area of Barcelona	Yes, I come every year or almost	No	3	Yes	Yes	Yes	2021-07-08	2021-07-10	Allways or most of the time	Most of the time		No	No						Half-Protected	Half vaccinated (I was waiting for the second dose)	Half-vaccinated	1	Pfizer	2021-07-01	No			Strongly agree	Somewhat agree	Somewhat agree	Somewhat disagree	Somewhat agree	Strongly agree	Strongly agree	Somewhat agree	Strongly agree	Strongly agree	No
s303	surveyed	Female	33	Metropolitan Area of Barcelona	No, this year is the first time	No	2	No	Yes	Yes	2021-07-09	2021-07-10	Allways or most of the time	Most of the time		No	No						Not protected	No	Not Vaccinated	0			No			Strongly agree	Somewhat agree	Somewhat disagree	Somewhat agree	Somewhat disagree	Somewhat agree	Strongly agree	Strongly agree	Somewhat agree	Strongly agree	Yes
s304	surveyed	Female	31	Metropolitan Area of Barcelona	Yes, I come every year or almost	No	1	No	Yes	No	2021-07-09	2021-07-09	Allways or most of the time	Most of the time		No	No						Protected	Yes, fully vaccinated	Fully-vaccinated	2	Pfizer	2021-03-01	No			Strongly agree	Strongly agree	Somewhat disagree	Somewhat agree	Somewhat agree	Strongly agree	Somewhat agree	Strongly agree	Strongly agree	Somewhat disagree	Yes
s305	surveyed	Female	33	Metropolitan Area of Barcelona	Yes, I come every year or almost	No	2	No	Yes	Yes	2021-07-09	2021-07-10	Otherwise	About half of the time		No	No						Protected	Yes, fully vaccinated	Fully-vaccinated	2	Pfizer	2021-03-01	No			Strongly agree	Somewhat disagree	Somewhat disagree	Somewhat disagree	Somewhat agree	Somewhat agree	Somewhat agree	Somewhat agree	Strongly agree	Somewhat agree	Yes
s306	surveyed	Female	36	Metropolitan Area of Barcelona	Yes, I come every year or almost	No	1	No	No	Yes	2021-07-10	2021-07-10	Allways or most of the time	All the time or almost		No	No						Protected	Yes, fully vaccinated	Fully-vaccinated	2	AstraZeneca	2021-06-01	No			Somewhat agree	Somewhat agree	Somewhat disagree	Somewhat disagree	Somewhat agree	Somewhat agree	Somewhat agree	Somewhat agree	Somewhat agree	Somewhat agree	Yes
s307	surveyed	Male	36	Metropolitan Area of Barcelona	Yes, I come every year or almost	No	2	No	Yes	Yes	2021-07-09	2021-07-10	Allways or most of the time	All the time or almost		No	No						Half-Protected	Half vaccinated (I was waiting for the second dose)	Half-vaccinated	1	Pfizer	2021-06-01	No			Somewhat agree	Somewhat agree	Strongly disagree	Somewhat agree	Somewhat agree	Somewhat agree	Strongly agree	Strongly agree	Strongly agree	Somewhat agree	Yes
s308	surveyed	Male	43	Metropolitan Area of Barcelona	Yes, I come every year or almost	No	2	No	Yes	Yes	2021-07-09	2021-07-10	Allways or most of the time	Most of the time		No	No						Half-Protected	Yes, fully vaccinated	Fully-vaccinated (July)	2	Pfizer	2021-07-01	No			Strongly agree	Somewhat agree	Strongly disagree	Strongly agree	Strongly disagree	Strongly agree	Strongly agree	Strongly agree	Strongly agree	Somewhat agree	Yes
s309	surveyed	Female	44	Metropolitan Area of Barcelona	No, this year is the first time	No	1	No	Yes	No	2021-07-09	2021-07-09	Allways or most of the time	All the time or almost		No	No						Protected	Yes, fully vaccinated	Fully-vaccinated	2	Pfizer	2021-06-01	No			Strongly agree	Strongly agree	Strongly disagree	Strongly agree	Somewhat disagree	Strongly agree	Strongly agree	Strongly agree	Strongly agree	Somewhat agree	Yes
s310	surveyed	Female	25	Metropolitan Area of Barcelona	No, this year is the first time	No	3	Yes	Yes	Yes	2021-07-08	2021-07-10	Otherwise	Less than half of the time		No	No						Half-Protected	No	Not Vaccinated	0			Yes	188	6	Strongly agree	Somewhat disagree	Somewhat agree	Strongly agree	Somewhat disagree	Somewhat agree	Strongly agree	Strongly agree	Strongly agree	Strongly agree	No
s311	surveyed	Male	39	Metropolitan Area of Barcelona	Yes, I have come another time	No	1	No	No	Yes	2021-07-10	2021-07-10	Allways or most of the time	All the time or almost		No	No						Protected	Yes, fully vaccinated	Fully-vaccinated	2	Pfizer	2021-06-01	No			Somewhat agree	Somewhat disagree	Somewhat disagree	Somewhat agree	Somewhat agree	Somewhat disagree	Somewhat agree	Somewhat disagree	Somewhat disagree	Somewhat disagree	Yes
s312	surveyed	Female	28	Metropolitan Area of Barcelona	Yes, I come every year or almost	No	3	Yes	Yes	Yes	2021-07-08	2021-07-10	Allways or most of the time	All the time or almost		No	No						Not protected	No	Not Vaccinated	0			No			Strongly agree	Somewhat disagree	Somewhat agree	Somewhat agree	Somewhat disagree	Strongly agree	Strongly agree	Strongly agree	Strongly agree	Strongly agree	No
s313	surveyed	Male	29	Metropolitan Area of Barcelona	Yes, I come every year or almost	No	3	Yes	Yes	Yes	2021-07-08	2021-07-10	Allways or most of the time	All the time or almost		No	No						Not protected	No	Not Vaccinated	0			No			Somewhat agree	Somewhat disagree	Strongly disagree	Somewhat agree	Somewhat agree	Strongly agree	Strongly agree	Strongly agree	Strongly agree	Strongly agree	Yes
s314	surveyed	Male	26	Metropolitan Area of Barcelona	Yes, I come every year or almost	No	2	No	Yes	Yes	2021-07-09	2021-07-10	Allways or most of the time	All the time or almost		No	No						Not protected	No	Not Vaccinated	0			No			Strongly agree	Somewhat disagree	Somewhat agree	Strongly disagree	Strongly agree	Somewhat agree	Strongly agree	Strongly agree	Strongly agree	Strongly agree	No
s315	surveyed	Female	36	Metropolitan Area of Barcelona	Yes, I come every year or almost	No	2	No	Yes	Yes	2021-07-09	2021-07-10	Allways or most of the time	Most of the time		No	No						Protected	Yes, fully vaccinated	Fully-vaccinated	2	Moderna	2021-02-01	No			Strongly agree	Somewhat agree	Strongly disagree	Somewhat agree	Strongly disagree	Strongly agree	Strongly agree	Strongly agree	Strongly agree	Somewhat agree	Yes
s316	surveyed	Female	32	Metropolitan Area of Barcelona	No, this year is the first time	No	1	No	Yes	No	2021-07-09	2021-07-09	Allways or most of the time	Most of the time		No	No						Half-Protected	Half vaccinated (I was waiting for the second dose)	Half-vaccinated	1	Pfizer	2021-07-01	No			Strongly agree	Somewhat agree	Strongly disagree	Strongly agree	Strongly disagree	Strongly agree	Strongly agree	Strongly agree	Strongly agree	Strongly agree	Yes
s317	surveyed	Female	52	Catalonia or Spain	No, this year is the first time	No	1	No	No	Yes	2021-07-10	2021-07-10	Allways or most of the time	All the time or almost		No	No						Protected	Yes, fully vaccinated	Fully-vaccinated	2	AstraZeneca	2021-06-01	No			Strongly agree	Somewhat agree	Strongly disagree	Strongly agree	Somewhat disagree	Strongly agree	Strongly agree	Strongly agree	Strongly agree	Somewhat agree	Yes
s318	surveyed	Female	36	Metropolitan Area of Barcelona	Yes, I come every year or almost	No	2	No	Yes	Yes	2021-07-09	2021-07-10	Allways or most of the time	All the time or almost		No	No						Protected	Yes, fully vaccinated	Fully-vaccinated	2	Pfizer	2021-03-01	No			Strongly agree	Somewhat disagree	Strongly disagree	Somewhat agree	Somewhat agree	Somewhat agree	Strongly agree	Strongly agree	Strongly agree	Somewhat agree	Yes
s319	surveyed	Female	46	Metropolitan Area of Barcelona	Yes, I have come another time	No	2	No	Yes	Yes	2021-07-09	2021-07-10	Otherwise	About half of the time		No	No						Protected	Yes, fully vaccinated	Fully-vaccinated	2	Pfizer	2021-06-01	No			Strongly agree	Somewhat agree	Somewhat disagree	Somewhat agree	Strongly disagree	Strongly agree	Strongly agree	Strongly agree	Strongly agree	Strongly agree	Yes
s320	surveyed	Female	48	Metropolitan Area of Barcelona	Yes, I come every year or almost	No	2	No	Yes	Yes	2021-07-09	2021-07-10	Allways or most of the time	All the time or almost		No	No						Half-Protected	Yes, fully vaccinated	Fully-vaccinated (July)	2	Pfizer	2021-07-01	No			Strongly agree	Somewhat disagree	Strongly disagree	Somewhat agree	Strongly agree	Somewhat disagree	Strongly agree	Somewhat agree	Strongly agree	Somewhat agree	Yes
s321	surveyed	Male	46	Metropolitan Area of Barcelona	Yes, I have come another time	No	2	No	Yes	Yes	2021-07-09	2021-07-10	Allways or most of the time	Most of the time		No	No						Half-Protected	Half vaccinated (I was waiting for the second dose)	Half-vaccinated	1	Pfizer	2021-06-01	No			Strongly agree	Somewhat agree	Somewhat disagree	Somewhat agree	Somewhat disagree	Somewhat agree	Strongly agree	Strongly agree	Strongly agree	Somewhat agree	Yes
s322	surveyed	Female	45	Metropolitan Area of Barcelona	Yes, I come every year or almost	No	2	No	Yes	Yes	2021-07-09	2021-07-10	Allways or most of the time	Most of the time		No	No						Not protected	No	Not Vaccinated	0			No			Strongly agree	Somewhat agree	Strongly disagree	Strongly agree	Strongly disagree	Strongly agree	Strongly agree	Strongly agree	Strongly agree	Somewhat agree	Yes
s323	surveyed	Male	36	Metropolitan Area of Barcelona	Yes, I have come another time	No	1	No	Yes	No	2021-07-09	2021-07-09	Otherwise	Less than half of the time		No	No						Protected	Yes, fully vaccinated	Fully-vaccinated	2	Moderna	2021-06-01	No			Strongly agree	Somewhat disagree	Somewhat agree	Somewhat agree	Somewhat disagree	Somewhat agree	Strongly agree	Somewhat agree	Strongly agree	Somewhat agree	No
s324	surveyed	Female	41	Metropolitan Area of Barcelona	Yes, I come every year or almost	No	2	No	Yes	Yes	2021-07-09	2021-07-10	Otherwise	Less than half of the time		No	No						Half-Protected	Yes, fully vaccinated	Fully-vaccinated (July)	2	Pfizer	2021-07-01	No			Strongly agree	Somewhat agree	Somewhat disagree	Somewhat agree	Somewhat disagree	Somewhat agree	Strongly agree	Strongly agree	Strongly agree	Somewhat agree	Yes
s325	surveyed	Female	29	Metropolitan Area of Barcelona	Yes, I have come another time	No	2	No	Yes	Yes	2021-07-09	2021-07-10	Allways or most of the time	Most of the time		No	No						Not protected	No	Not Vaccinated	0			No			Strongly agree	Somewhat agree	Somewhat disagree	Somewhat agree	Somewhat agree	Strongly agree	Strongly agree	Strongly agree	Strongly agree	Somewhat disagree	Yes
s326	surveyed	Male	41	Metropolitan Area of Barcelona	No, this year is the first time	No	1	Yes	No	No	2021-07-08	2021-07-08	Allways or most of the time	Most of the time		No	No						Half-Protected	Half vaccinated (I was waiting for the second dose)	Half-vaccinated	1	Pfizer	2021-06-01	No			Somewhat agree	Somewhat disagree	Somewhat agree	Somewhat agree	Somewhat disagree	Somewhat agree	Somewhat agree	Somewhat agree	Somewhat agree	Somewhat disagree	No
s327	surveyed	Female	46	Metropolitan Area of Barcelona	Yes, I have come another time	No	2	No	Yes	Yes	2021-07-09	2021-07-10	Allways or most of the time	Most of the time		No	No						Protected	Yes, fully vaccinated	Fully-vaccinated	2	Moderna	2021-05-01	No			Strongly agree	Somewhat agree	Somewhat disagree	Somewhat disagree	Somewhat agree	Somewhat agree	Somewhat agree	Somewhat agree	Strongly agree	Somewhat agree	Yes
s328	surveyed	Female	43	Metropolitan Area of Barcelona	Yes, I come every year or almost	No	2	No	Yes	Yes	2021-07-09	2021-07-10	Allways or most of the time	Most of the time	2021-07-13	Yes	Yes	3	No	No			Protected	Yes, fully vaccinated	Fully-vaccinated	2	Janssen	2021-06-01	No			Strongly agree	Somewhat disagree	Somewhat agree	Somewhat agree	Somewhat agree	Somewhat agree	Strongly agree	Somewhat agree	Strongly agree	Strongly agree	No
s329	surveyed	Male	37	Metropolitan Area of Barcelona	Yes, I come every year or almost	No	3	Yes	Yes	Yes	2021-07-08	2021-07-10	Allways or most of the time	Most of the time		No	No						Protected	Yes, fully vaccinated	Fully-vaccinated	2	AstraZeneca	2021-06-01	No			Strongly agree	Somewhat disagree	Somewhat disagree	Somewhat disagree	Somewhat agree	Somewhat agree	Somewhat agree	Somewhat agree	Strongly agree	Somewhat agree	Yes
s330	surveyed	Female	34	Metropolitan Area of Barcelona	Yes, I come every year or almost	No	2	Yes	Yes	No	2021-07-08	2021-07-09	Allways or most of the time	Most of the time		No	No						Half-Protected	Half vaccinated (I was waiting for the second dose)	Half-vaccinated	1	Pfizer	2021-06-01	No			Strongly agree	Somewhat agree	Somewhat disagree	Somewhat agree	Somewhat disagree	Somewhat agree	Strongly agree	Strongly agree	Strongly agree	Strongly agree	Yes
s331	surveyed	Female	33	Metropolitan Area of Barcelona	Yes, I come every year or almost	No	3	Yes	Yes	Yes	2021-07-08	2021-07-10	Allways or most of the time	Most of the time		No	No						Half-Protected	No	Not Vaccinated	0			Yes	68	2	Strongly agree	Somewhat agree	Somewhat disagree	Somewhat disagree	Somewhat agree	Somewhat agree	Somewhat agree	Strongly agree	Strongly agree	Strongly agree	Yes
s332	surveyed	Female	28	Metropolitan Area of Barcelona	Yes, I come every year or almost	No	3	Yes	Yes	Yes	2021-07-08	2021-07-10	Allways or most of the time	All the time or almost		No	No						Protected	Yes, fully vaccinated	Fully-vaccinated	2	AstraZeneca	2021-05-01	No			Strongly agree	Somewhat disagree	Strongly disagree	Somewhat agree	Somewhat agree	Somewhat agree	Somewhat agree	Somewhat agree	Strongly agree	Somewhat agree	Yes
s333	surveyed	Male	49	Metropolitan Area of Barcelona	Yes, I come every year or almost	No	3	Yes	Yes	Yes	2021-07-08	2021-07-10	Allways or most of the time	Most of the time		No	No						Protected	Yes, fully vaccinated	Fully-vaccinated	2	Pfizer	2021-06-01	No			Strongly agree	Somewhat agree	Strongly disagree	Strongly agree	Somewhat agree	Strongly agree	Strongly agree	Strongly agree	Strongly agree	Strongly agree	Yes
s334	surveyed	Male	35	Metropolitan Area of Barcelona	Yes, I come every year or almost	No	1	No	Yes	No	2021-07-09	2021-07-09	Otherwise	About half of the time		No	No						Protected	Yes, fully vaccinated	Fully-vaccinated	2	AstraZeneca	2021-05-01	No			Somewhat agree	Somewhat disagree	Somewhat disagree	Somewhat agree	Somewhat agree	Somewhat agree	Somewhat agree	Somewhat agree	Somewhat agree	Somewhat agree	Yes
s335	surveyed	Female	29	Metropolitan Area of Barcelona	Yes, I come every year or almost	No	2	No	Yes	Yes	2021-07-09	2021-07-10	Allways or most of the time	All the time or almost		No	No						Half-Protected	Half vaccinated (I was waiting for the second dose)	Half-vaccinated	1	Pfizer	2021-07-01	No			Strongly agree	Somewhat disagree	Somewhat disagree	Somewhat disagree	Somewhat agree	Somewhat agree	Somewhat agree	Somewhat agree	Strongly agree	Strongly disagree	Yes
s337	surveyed	Female	42	Metropolitan Area of Barcelona	Yes, I come every year or almost	No	3	Yes	Yes	Yes	2021-07-08	2021-07-10	Allways or most of the time	Most of the time		No	No						Half-Protected	Half vaccinated (I was waiting for the second dose)	Half-vaccinated	1	Pfizer	2021-06-01	No			Somewhat agree	Somewhat agree	Somewhat agree	Somewhat agree	Somewhat agree	Strongly agree	Somewhat agree	Strongly agree	Strongly agree	Somewhat agree	No
s338	surveyed	Female	35	Metropolitan Area of Barcelona	Yes, I come every year or almost	No	2	No	Yes	Yes	2021-07-09	2021-07-10	Allways or most of the time	Most of the time		No	No						Half-Protected	Half vaccinated (I was waiting for the second dose)	Half-vaccinated	1	Pfizer	2021-06-01	No			Strongly agree	Somewhat agree	Somewhat disagree	Somewhat disagree	Somewhat agree	Somewhat agree	Somewhat agree	Somewhat agree	Strongly agree	Somewhat agree	Yes
s339	surveyed	Female	44	Metropolitan Area of Barcelona	Yes, I come every year or almost	No	2	No	Yes	Yes	2021-07-09	2021-07-10	Allways or most of the time	All the time or almost		No	No						Protected	Yes, fully vaccinated	Fully-vaccinated	2	Pfizer	2021-06-01	No			Strongly agree	Somewhat agree	Somewhat disagree	Somewhat agree	Somewhat disagree	Strongly agree	Strongly agree	Strongly agree	Strongly agree	Strongly agree	Yes
s340	surveyed	Female	29	Metropolitan Area of Barcelona	Yes, I come every year or almost	No	1	No	No	Yes	2021-07-10	2021-07-10	Otherwise	About half of the time		No	No						Half-Protected	Half vaccinated (I was waiting for the second dose)	Half-vaccinated	1	Pfizer	2021-07-01	No			Strongly agree	Strongly disagree	Somewhat agree	Somewhat agree	Somewhat agree	Somewhat agree	Somewhat agree	Somewhat agree	Strongly agree	Somewhat disagree	No
s341	surveyed	Female	47	Catalonia or Spain	Yes, I come every year or almost	No	3	Yes	Yes	Yes	2021-07-08	2021-07-10	Allways or most of the time	Most of the time		No	No						Half-Protected	Yes, fully vaccinated	Fully-vaccinated (July)	2	Pfizer	2021-07-01	No			Strongly agree	Somewhat agree	Somewhat disagree	Strongly agree	Somewhat disagree	Somewhat agree	Strongly agree	Strongly agree	Strongly agree	Strongly agree	Yes
s342	surveyed	Female	34	Metropolitan Area of Barcelona	Yes, I come every year or almost	No	2	No	Yes	Yes	2021-07-09	2021-07-10	Allways or most of the time	All the time or almost		No	No						Half-Protected	Half vaccinated (I was waiting for the second dose)	Half-vaccinated	1	Pfizer	2021-06-01	No			Somewhat agree	Somewhat disagree	Somewhat agree	Somewhat agree	Somewhat agree	Somewhat agree	Somewhat agree	Somewhat agree	Strongly agree	Strongly disagree	No
s343	surveyed	Male	42	Metropolitan Area of Barcelona	Yes, I come every year or almost	No	2	No	Yes	Yes	2021-07-09	2021-07-10	Allways or most of the time	Most of the time		No	No						Protected	Yes, fully vaccinated	Fully-vaccinated	2	Pfizer	2021-06-01	No			Strongly agree	Somewhat agree	Strongly disagree	Somewhat agree	Somewhat disagree	Somewhat agree	Strongly agree	Somewhat agree	Strongly agree	Strongly disagree	Yes
s344	surveyed	Male	28	Metropolitan Area of Barcelona	Yes, I come every year or almost	No	3	Yes	Yes	Yes	2021-07-08	2021-07-10	Otherwise	Less than half of the time	2021-07-13	Yes	Yes	3	No	No			Half-Protected	Half vaccinated (I was waiting for the second dose)	Half-vaccinated	1	Pfizer	2021-07-01	No			Somewhat disagree	Somewhat disagree	Somewhat agree	Somewhat disagree	Somewhat agree	Somewhat disagree	Somewhat agree	Somewhat agree	Somewhat agree	Somewhat disagree	No
s345	surveyed	Male	45	Metropolitan Area of Barcelona	Yes, I come every year or almost	No	2	No	Yes	Yes	2021-07-09	2021-07-10	Allways or most of the time	Most of the time		No	No						Half-Protected	Yes, fully vaccinated	Fully-vaccinated (July)	2	Pfizer	2021-07-01	No			Somewhat agree	Somewhat agree	Strongly disagree	Somewhat agree	Strongly disagree	Strongly agree	Strongly agree	Somewhat agree	Somewhat agree	Somewhat agree	Yes
s346	surveyed	Female	27	Metropolitan Area of Barcelona	Yes, I have come another time	No	2	No	Yes	Yes	2021-07-09	2021-07-10	Otherwise	About half of the time		No	No						Not protected	No	Not Vaccinated	0			No			Strongly agree	Somewhat disagree	Somewhat agree	Somewhat agree	Somewhat disagree	Strongly agree	Strongly agree	Strongly agree	Strongly agree	Somewhat disagree	No
s348	surveyed	Female	35	Metropolitan Area of Barcelona	Yes, I come every year or almost	No	1	No	No	Yes	2021-07-10	2021-07-10	Allways or most of the time	All the time or almost		No	No						Half-Protected	Half vaccinated (I was waiting for the second dose)	Half-vaccinated	1	Pfizer	2021-06-01	No			Somewhat agree	Somewhat disagree	Somewhat disagree	Somewhat disagree	Strongly agree	Somewhat agree	Somewhat agree	Somewhat agree	Strongly agree	Somewhat disagree	Yes
s349	surveyed	Female	49	Metropolitan Area of Barcelona	Yes, I come every year or almost	No	2	No	Yes	Yes	2021-07-09	2021-07-10	Allways or most of the time	Most of the time		No	No						Half-Protected	Yes, fully vaccinated	Fully-vaccinated (July)	2	Pfizer	2021-07-01	No			Strongly agree	Somewhat agree	Somewhat disagree	Somewhat agree	Somewhat agree	Somewhat agree	Somewhat agree	Strongly agree	Strongly agree	Strongly agree	Yes
s350	surveyed	Male	41	Metropolitan Area of Barcelona	Yes, I have come another time	No	2	No	Yes	Yes	2021-07-09	2021-07-10	Otherwise	About half of the time		No	No						Protected	Yes, fully vaccinated	Fully-vaccinated	2	Moderna	2021-06-01	No			Strongly agree	Somewhat agree	Somewhat agree	Strongly agree	Somewhat disagree	Somewhat agree	Strongly agree	Strongly agree	Strongly agree	Somewhat agree	No
s351	surveyed	Female	31	Metropolitan Area of Barcelona	Yes, I come every year or almost	No	3	Yes	Yes	Yes	2021-07-08	2021-07-10	Allways or most of the time	Most of the time		No	No						Half-Protected	Half vaccinated (I was waiting for the second dose)	Half-vaccinated	1	Pfizer	2021-07-01	No			Strongly agree	Strongly disagree	Strongly disagree	Somewhat agree	Somewhat agree	Somewhat disagree	Strongly agree	Somewhat agree	Strongly agree	Strongly agree	Yes
s352	surveyed	Female	45	Metropolitan Area of Barcelona	Yes, I come every year or almost	No	3	Yes	Yes	Yes	2021-07-08	2021-07-10	Allways or most of the time	Most of the time	2021-07-17	No	Yes	7	No	No			Protected	Yes, fully vaccinated	Fully-vaccinated	2	Pfizer	2021-06-01	No			Strongly agree	Somewhat disagree	Strongly disagree	Somewhat agree	Somewhat disagree	Somewhat agree	Strongly agree	Strongly agree	Strongly agree	Strongly agree	Yes
s353	surveyed	Female	34	Metropolitan Area of Barcelona	Yes, I come every year or almost	No	1	No	No	Yes	2021-07-10	2021-07-10	Allways or most of the time	All the time or almost	2021-07-19	Yes	Yes	5	Contact inside the festival	Yes	0	Yes	Half-Protected	Half vaccinated (I was waiting for the second dose)	Half-vaccinated	1	Pfizer	2021-06-01	No			Strongly agree	Somewhat agree	Somewhat disagree	Somewhat agree	Somewhat agree	Strongly agree	Somewhat agree	Strongly agree	Strongly agree	Somewhat disagree	Yes
s354	surveyed	Male	28	Metropolitan Area of Barcelona	Yes, I come every year or almost	No	2	No	Yes	Yes	2021-07-09	2021-07-10	Allways or most of the time	Most of the time		No	No						Protected	Yes, fully vaccinated	Fully-vaccinated	2	Pfizer	2021-04-01	Yes	219	7	Strongly agree	Somewhat disagree	Strongly agree	Somewhat agree	Somewhat agree	Somewhat agree	Strongly agree	Somewhat agree	Strongly agree	Strongly disagree	No
s355	surveyed	Female	40	Metropolitan Area of Barcelona	Yes, I have come another time	No	2	No	Yes	Yes	2021-07-09	2021-07-10	Otherwise	Less than half of the time		No	No						Protected	Yes, fully vaccinated	Fully-vaccinated	2	AstraZeneca	2021-06-01	No			Strongly agree	Somewhat agree	Somewhat agree	Somewhat agree	Somewhat disagree	Strongly agree	Strongly agree	Strongly agree	Strongly agree	Somewhat agree	No
s356	surveyed	Female	37	Metropolitan Area of Barcelona	No, this year is the first time	No	1	No	No	Yes	2021-07-10	2021-07-10	Allways or most of the time	All the time or almost		No	No						Protected	Yes, fully vaccinated	Fully-vaccinated	2	Moderna	2021-05-01	Yes	310	10	Strongly agree	Somewhat agree	Somewhat disagree	Somewhat agree	Strongly disagree	Somewhat agree	Strongly agree	Strongly agree	Strongly agree	Somewhat agree	Yes
s357	surveyed	Female	25	Metropolitan Area of Barcelona	No, this year is the first time	No	2	No	Yes	Yes	2021-07-09	2021-07-10	Allways or most of the time	All the time or almost		No	No						Half-Protected	Half vaccinated (I was waiting for the second dose)	Half-vaccinated	1	Moderna	2021-07-01	No			Strongly agree	Somewhat agree	Somewhat disagree	Somewhat agree	Somewhat disagree	Somewhat agree	Strongly agree	Strongly agree	Strongly agree	Strongly agree	Yes
s358	surveyed	Female	33	Metropolitan Area of Barcelona	Yes, I come every year or almost	No	2	No	Yes	Yes	2021-07-09	2021-07-10	Allways or most of the time	Most of the time		No	No						Protected	Yes, fully vaccinated	Fully-vaccinated	2	Pfizer	2021-01-01	No			Strongly agree	Somewhat agree	Somewhat disagree	Somewhat agree	Somewhat disagree	Somewhat agree	Somewhat agree	Somewhat agree	Somewhat agree	Somewhat agree	Yes
s359	surveyed	Female	41	Metropolitan Area of Barcelona	No, this year is the first time	No	2	No	Yes	Yes	2021-07-09	2021-07-10	Allways or most of the time	Most of the time		No	No						Half-Protected	Half vaccinated (I was waiting for the second dose)	Half-vaccinated	1	Pfizer	2021-06-01	No			Strongly agree	Somewhat agree	Strongly disagree	Strongly agree	Somewhat disagree	Somewhat agree	Somewhat agree	Strongly agree	Somewhat agree	Strongly agree	Yes
s360	surveyed	Male	27	Metropolitan Area of Barcelona	No, this year is the first time	No	1	No	No	Yes	2021-07-10	2021-07-10	Allways or most of the time	All the time or almost		No	No						Not protected	No	Not Vaccinated	0			No			Strongly agree	Strongly disagree	Somewhat agree	Somewhat disagree	Strongly disagree	Somewhat agree	Somewhat agree	Strongly agree	Strongly agree	Somewhat disagree	No
s361	surveyed	Female	33	Metropolitan Area of Barcelona	Yes, I come every year or almost	No	3	Yes	Yes	Yes	2021-07-08	2021-07-10	Allways or most of the time	All the time or almost		No	No						Half-Protected	Half vaccinated (I was waiting for the second dose)	Half-vaccinated	1	Pfizer	2021-07-01	No			Somewhat agree	Somewhat disagree	Strongly disagree	Somewhat agree	Somewhat agree	Somewhat agree	Somewhat agree	Somewhat agree	Somewhat agree	Somewhat agree	Yes
s362	surveyed	Female	34	Metropolitan Area of Barcelona	Yes, I come every year or almost	No	3	Yes	Yes	Yes	2021-07-08	2021-07-10	Allways or most of the time	All the time or almost		No	No						Protected	Yes, fully vaccinated	Fully-vaccinated	2	Pfizer	2021-02-01	No			Somewhat agree	Somewhat disagree	Somewhat disagree	Somewhat agree	Somewhat disagree	Somewhat agree	Somewhat agree	Strongly agree	Strongly agree	Somewhat disagree	Yes
s363	surveyed	Female	33	Metropolitan Area of Barcelona	Yes, I have come another time	No	1	No	Yes	No	2021-07-09	2021-07-09	Allways or most of the time	Most of the time		No	No						Half-Protected	Half vaccinated (I was waiting for the second dose)	Half-vaccinated	1	Moderna	2021-07-01	No			Somewhat disagree	Somewhat agree	Somewhat disagree	Somewhat agree	Somewhat agree	Somewhat agree	Somewhat agree	Strongly agree	Strongly agree	Strongly agree	Yes
s364	surveyed	Female	28	Metropolitan Area of Barcelona	Yes, I come every year or almost	No	2	No	Yes	Yes	2021-07-09	2021-07-10	Allways or most of the time	Most of the time		No	No						Protected	Yes, fully vaccinated	Fully-vaccinated	2	Pfizer	2021-02-01	No			Strongly agree	Somewhat agree	Strongly disagree	Somewhat agree	Somewhat disagree	Somewhat agree	Strongly agree	Strongly agree	Strongly agree	Somewhat agree	Yes
s365	surveyed	Female	43	Catalonia or Spain	Yes, I come every year or almost	No	3	Yes	Yes	Yes	2021-07-08	2021-07-10	Allways or most of the time	Most of the time	2021-07-11	No	Yes	1	No	No			Half-Protected	Yes, fully vaccinated	Fully-vaccinated (July)	2	Pfizer	2021-07-01	No			Strongly agree	Somewhat disagree	Strongly disagree	Somewhat agree	Somewhat agree	Somewhat agree	Somewhat agree	Strongly agree	Strongly agree	Somewhat agree	Yes
s366	surveyed	Female	44	Metropolitan Area of Barcelona	Yes, I come every year or almost	No	3	Yes	Yes	Yes	2021-07-08	2021-07-10	Allways or most of the time	All the time or almost		No	No						Not protected	No	Not Vaccinated	0			No			Strongly agree	Somewhat disagree	Strongly disagree	Somewhat disagree	Somewhat agree	Strongly agree	Strongly agree	Strongly agree	Strongly agree	Strongly agree	Yes
s367	surveyed	Male	35	Metropolitan Area of Barcelona	Yes, I come every year or almost	No	3	Yes	Yes	Yes	2021-07-08	2021-07-10	Allways or most of the time	All the time or almost		No	No						Half-Protected	Half vaccinated (I was waiting for the second dose)	Half-vaccinated	1	Pfizer	2021-06-01	No			Strongly agree	Somewhat disagree	Strongly disagree	Somewhat disagree	Somewhat agree	Strongly agree	Somewhat agree	Somewhat agree	Somewhat agree	Somewhat disagree	Yes
s368	surveyed	Female	43	Metropolitan Area of Barcelona	Yes, I have come another time	No	2	No	Yes	Yes	2021-07-09	2021-07-10	Otherwise	About half of the time		No	No						Half-Protected	Half vaccinated (I was waiting for the second dose)	Half-vaccinated	1	Pfizer	2021-06-01	No			Strongly agree	Somewhat disagree	Strongly disagree	Somewhat agree	Somewhat disagree	Somewhat agree	Somewhat agree	Strongly agree	Strongly agree	Somewhat agree	Yes
s369	surveyed	Female	46	Metropolitan Area of Barcelona	Yes, I come every year or almost	No	3	Yes	Yes	Yes	2021-07-08	2021-07-10	Allways or most of the time	All the time or almost		No	No						Protected	Yes, fully vaccinated	Fully-vaccinated	2	Pfizer	2021-06-01	No			Somewhat agree	Somewhat disagree	Somewhat disagree	Somewhat agree	Somewhat agree	Somewhat agree	Somewhat agree	Strongly agree	Strongly agree	Somewhat agree	Yes
s370	surveyed	Female	32	Metropolitan Area of Barcelona	Yes, I come every year or almost	No	2	No	Yes	Yes	2021-07-09	2021-07-10	Allways or most of the time	All the time or almost		No	No						Protected	Yes, fully vaccinated	Fully-vaccinated	2	Pfizer	2021-06-01	Yes	249	8	Strongly agree	Somewhat agree	Somewhat disagree	Somewhat agree	Somewhat disagree	Somewhat agree	Strongly agree	Strongly agree	Strongly agree	Strongly agree	Yes
s371	surveyed	Male	41	Metropolitan Area of Barcelona	Yes, I come every year or almost	No	1	No	Yes	No	2021-07-09	2021-07-09	Allways or most of the time	All the time or almost		No	No						Half-Protected	Yes, fully vaccinated	Fully-vaccinated (July)	2	Pfizer	2021-07-01	No			Strongly agree	Somewhat agree	Somewhat agree	Somewhat agree	Somewhat agree	Strongly agree	Somewhat disagree	Somewhat agree	Somewhat disagree	Somewhat agree	No
s372	surveyed	Male	23	Catalonia or Spain	No, this year is the first time	No	3	Yes	Yes	Yes	2021-07-08	2021-07-10	Allways or most of the time	Most of the time		No	No						Not protected	No	Not Vaccinated	0			No			Somewhat agree	Somewhat agree	Somewhat agree	Somewhat agree	Strongly agree	Somewhat agree	Strongly agree	Strongly agree	Strongly agree	Somewhat agree	No
s373	surveyed	Female	44	Metropolitan Area of Barcelona	Yes, I come every year or almost	No	2	No	Yes	Yes	2021-07-09	2021-07-10	Allways or most of the time	Most of the time		No	No						Half-Protected	Yes, fully vaccinated	Fully-vaccinated (July)	2	Pfizer	2021-07-01	No			Strongly agree	Somewhat agree	Somewhat disagree	Somewhat agree	Somewhat disagree	Strongly agree	Strongly agree	Strongly agree	Strongly agree	Somewhat agree	Yes
s374	surveyed	Male	35	Metropolitan Area of Barcelona	Yes, I come every year or almost	No	2	Yes	Yes	No	2021-07-08	2021-07-09	Allways or most of the time	Most of the time		No	No						Half-Protected	Half vaccinated (I was waiting for the second dose)	Half-vaccinated	1	Pfizer	2021-07-01	No			Strongly agree	Strongly disagree	Somewhat agree	Somewhat agree	Somewhat agree	Somewhat agree	Strongly agree	Strongly agree	Strongly agree	Somewhat disagree	No
s375	surveyed	Male	31	Metropolitan Area of Barcelona	Yes, I come every year or almost	No	2	No	Yes	Yes	2021-07-09	2021-07-10	Allways or most of the time	Most of the time		No	No						Half-Protected	Half vaccinated (I was waiting for the second dose)	Half-vaccinated	1	Moderna	2021-06-01	No			Strongly disagree	Somewhat disagree	Somewhat agree	Somewhat agree	Somewhat disagree	Somewhat agree	Strongly agree	Somewhat agree	Strongly agree	Somewhat agree	No
s376	surveyed	Male	27	Metropolitan Area of Barcelona	Yes, I come every year or almost	No	3	Yes	No	Yes	2021-07-08	2021-07-10	Otherwise	About half of the time		No	No						Not protected	No	Not Vaccinated	0			No			Strongly agree	Strongly disagree	Somewhat agree	Somewhat disagree	Somewhat agree	Somewhat agree	Strongly agree	Somewhat agree	Strongly agree	Somewhat disagree	No
s377	surveyed	Male	39	Metropolitan Area of Barcelona	Yes, I come every year or almost	No	2	No	Yes	Yes	2021-07-09	2021-07-10	Allways or most of the time	All the time or almost		No	No						Half-Protected	Half vaccinated (I was waiting for the second dose)	Half-vaccinated	1	Pfizer	2021-06-01	No			Somewhat agree	Somewhat disagree	Somewhat agree	Somewhat disagree	Somewhat agree	Somewhat disagree	Somewhat agree	Somewhat agree	Somewhat agree	Somewhat agree	No
s378	surveyed	Female	44	Catalonia or Spain	Yes, I come every year or almost	No	1	No	No	Yes	2021-07-10	2021-07-10	Allways or most of the time	All the time or almost		No	No						Half-Protected	Yes, fully vaccinated	Fully-vaccinated (July)	2	Pfizer	2021-07-01	No			Strongly agree	Somewhat agree	Strongly disagree	Strongly agree	Somewhat disagree	Strongly agree	Strongly agree	Strongly agree	Strongly agree	Somewhat agree	Yes
s379	surveyed	Female	50	Catalonia or Spain	Yes, I come every year or almost	No	2	No	Yes	Yes	2021-07-09	2021-07-10	Otherwise	About half of the time		No	No						Protected	Yes, fully vaccinated	Fully-vaccinated	2	Pfizer	2021-06-01	No			Strongly agree	Somewhat agree	Somewhat agree	Somewhat agree	Somewhat disagree	Strongly agree	Strongly agree	Strongly agree	Strongly agree	Somewhat agree	No
s380	surveyed	Female	30	Metropolitan Area of Barcelona	Yes, I have come another time	No	2	No	Yes	Yes	2021-07-09	2021-07-10	Allways or most of the time	All the time or almost		No	No						Not protected	No	Not Vaccinated	0			No			Somewhat agree	Somewhat disagree	Strongly disagree	Somewhat disagree	Strongly agree	Somewhat agree	Somewhat disagree	Somewhat agree	Somewhat agree	Somewhat disagree	Yes
s381	surveyed	Female	38	Metropolitan Area of Barcelona	Yes, I come every year or almost	No	3	Yes	Yes	Yes	2021-07-08	2021-07-10	Allways or most of the time	All the time or almost		No	No						Protected	Yes, fully vaccinated	Fully-vaccinated	2	Pfizer	2021-02-01	No			Strongly agree	Somewhat agree	Somewhat disagree	Strongly agree	Somewhat disagree	Strongly agree	Strongly agree	Strongly agree	Strongly agree	Strongly agree	Yes
s382	surveyed	Female	35	Metropolitan Area of Barcelona	Yes, I have come another time	No	1	No	No	Yes	2021-07-10	2021-07-10	Allways or most of the time	Most of the time		No	No						Half-Protected	Half vaccinated (I was waiting for the second dose)	Half-vaccinated	1	Pfizer	2021-06-01	No			Strongly agree	Somewhat agree	Strongly disagree	Somewhat agree	Somewhat agree	Strongly agree	Strongly agree	Strongly agree	Strongly agree	Strongly agree	Yes
s383	surveyed	Male	34	Metropolitan Area of Barcelona	Yes, I have come another time	No	3	Yes	Yes	Yes	2021-07-08	2021-07-10	Allways or most of the time	Most of the time		No	No						Not protected	No	Not Vaccinated	0			No			Strongly agree	Somewhat agree	Somewhat disagree	Somewhat agree	Somewhat disagree	Somewhat agree	Strongly agree	Strongly agree	Strongly agree	Strongly agree	Yes
s384	surveyed	Female	30	Metropolitan Area of Barcelona	Yes, I come every year or almost	No	1	No	Yes	No	2021-07-09	2021-07-09	Allways or most of the time	Most of the time		No	No						Half-Protected	No	Not Vaccinated	0			Yes	310	10	Somewhat agree	Somewhat agree	Strongly disagree	Somewhat agree	Somewhat disagree	Somewhat agree	Strongly agree	Strongly agree	Strongly agree	Somewhat agree	Yes
s385	surveyed	Female	31	Metropolitan Area of Barcelona	No, this year is the first time	No	1	Yes	No	No	2021-07-08	2021-07-08	Allways or most of the time	All the time or almost		No	No						Not protected	No	Not Vaccinated	0			No			Somewhat agree	Somewhat disagree	Somewhat agree	Somewhat disagree	Somewhat agree	Somewhat disagree	Somewhat agree	Somewhat agree	Somewhat agree	Somewhat agree	No
s386	surveyed	Male	48	Metropolitan Area of Barcelona	Yes, I come every year or almost	No	2	No	Yes	Yes	2021-07-09	2021-07-10	Allways or most of the time	All the time or almost		No	No						Protected	Yes, fully vaccinated	Fully-vaccinated	2	Pfizer	2021-06-01	No			Strongly agree	Somewhat disagree	Strongly disagree	Somewhat agree	Somewhat disagree	Somewhat agree	Strongly agree	Somewhat agree	Strongly agree	Somewhat agree	Yes
s387	surveyed	Male	41	Metropolitan Area of Barcelona	Yes, I come every year or almost	No	2	No	Yes	Yes	2021-07-09	2021-07-10	Allways or most of the time	All the time or almost		No	No						Half-Protected	Half vaccinated (I was waiting for the second dose)	Half-vaccinated	1	Pfizer	2021-07-01	No			Strongly agree	Somewhat disagree	Somewhat disagree	Somewhat agree	Somewhat disagree	Strongly agree	Strongly agree	Strongly agree	Strongly agree	Strongly agree	Yes
s388	surveyed	Female	37	Metropolitan Area of Barcelona	Yes, I have come another time	No	2	No	Yes	Yes	2021-07-09	2021-07-10	Allways or most of the time	All the time or almost		No	No						Protected	Yes, fully vaccinated	Fully-vaccinated	2	Moderna	2021-05-01	No			Strongly agree	Somewhat agree	Somewhat disagree	Somewhat agree	Somewhat agree	Somewhat agree	Somewhat agree	Strongly agree	Strongly agree	Somewhat agree	Yes
s389	surveyed	Female	30	Catalonia or Spain	Yes, I come every year or almost	No	2	No	Yes	Yes	2021-07-09	2021-07-10	Otherwise	About half of the time		No	No						Not protected	No	Not Vaccinated	0			No			Strongly agree	Somewhat disagree	Somewhat agree	Somewhat agree	Strongly agree	Somewhat agree	Strongly agree	Strongly agree	Strongly agree	Strongly agree	No
s390	surveyed	Male	38	Metropolitan Area of Barcelona	Yes, I come every year or almost	No	2	No	Yes	Yes	2021-07-09	2021-07-10	Otherwise	Less than half of the time		No	No						Half-Protected	Half vaccinated (I was waiting for the second dose)	Half-vaccinated	1	Pfizer	2021-06-01	No			Strongly agree	Somewhat agree	Somewhat disagree	Strongly agree	Strongly disagree	Strongly agree	Strongly agree	Strongly agree	Strongly agree	Strongly agree	Yes
s391	surveyed	Male	44	Metropolitan Area of Barcelona	Yes, I come every year or almost	No	2	No	Yes	Yes	2021-07-09	2021-07-10	Allways or most of the time	Most of the time		No	No						Half-Protected	Yes, fully vaccinated	Fully-vaccinated (July)	2	Pfizer	2021-07-01	No			Strongly disagree	Somewhat disagree	Somewhat disagree	Strongly agree	Somewhat agree	Strongly agree	Strongly agree	Strongly agree	Strongly agree	Strongly agree	Yes
s392	surveyed	Male	45	Metropolitan Area of Barcelona	Yes, I have come another time	No	1	No	Yes	No	2021-07-09	2021-07-09	Allways or most of the time	All the time or almost		No	No						Half-Protected	Yes, fully vaccinated	Fully-vaccinated (July)	2	Pfizer	2021-07-01	No			Strongly agree	Somewhat agree	Somewhat disagree	Somewhat agree	Somewhat disagree	Somewhat agree	Strongly agree	Strongly agree	Strongly agree	Somewhat agree	Yes
s393	surveyed	Male	34	Metropolitan Area of Barcelona	Yes, I have come another time	No	1	Yes	No	No	2021-07-08	2021-07-08	Allways or most of the time	All the time or almost		No	No						Not protected	No	Not Vaccinated	0			No			Strongly agree	Strongly agree	Strongly disagree	Strongly agree	Strongly disagree	Strongly agree	Strongly agree	Strongly agree	Strongly agree	Strongly agree	Yes
s394	surveyed	Male	47	Metropolitan Area of Barcelona	Yes, I have come another time	No	1	No	No	Yes	2021-07-10	2021-07-10	Allways or most of the time	All the time or almost		No	No						Protected	Yes, fully vaccinated	Fully-vaccinated	2	Pfizer	2021-06-01	No			Strongly agree	Somewhat agree	Strongly disagree	Somewhat agree	Strongly disagree	Somewhat agree	Strongly agree	Strongly agree	Strongly agree	Somewhat disagree	Yes
s395	surveyed	Male	40	Metropolitan Area of Barcelona	Yes, I come every year or almost	No	2	No	Yes	Yes	2021-07-09	2021-07-10	Allways or most of the time	All the time or almost		No	No						Not protected	No	Not Vaccinated	0			No			Somewhat agree	Strongly agree	Somewhat agree	Somewhat agree	Somewhat agree	Somewhat agree	Somewhat agree	Somewhat agree	Somewhat agree	Somewhat agree	No
s396	surveyed	Female	48	Metropolitan Area of Barcelona	Yes, I come every year or almost	No	2	No	Yes	Yes	2021-07-09	2021-07-10	Allways or most of the time	All the time or almost		No	No						Protected	Yes, fully vaccinated	Fully-vaccinated	2	Pfizer	2021-06-01	No			Strongly agree	Somewhat disagree	Strongly disagree	Somewhat agree	Somewhat agree	Strongly agree	Strongly agree	Somewhat agree	Somewhat agree	Somewhat agree	Yes
s397	surveyed	Male	25	Metropolitan Area of Barcelona	No, this year is the first time	No	1	No	Yes	No	2021-07-09	2021-07-09	Allways or most of the time	Most of the time		No	No						Protected	Yes, fully vaccinated	Fully-vaccinated	2	Pfizer	2021-06-01	Yes	280	9	Somewhat agree	Somewhat agree	Somewhat disagree	Strongly agree	Somewhat disagree	Strongly agree	Strongly agree	Strongly agree	Strongly agree	Somewhat agree	Yes
s398	surveyed	Female	30	Metropolitan Area of Barcelona	No, this year is the first time	No	1	No	Yes	No	2021-07-09	2021-07-09	Otherwise	About half of the time		No	No						Half-Protected	Half vaccinated (I was waiting for the second dose)	Half-vaccinated	1	Moderna	2021-07-01	No			Strongly agree	Somewhat agree	Somewhat agree	Strongly agree	Somewhat disagree	Somewhat agree	Strongly agree	Strongly agree	Strongly agree	Strongly agree	No
s399	surveyed	Female	43	Metropolitan Area of Barcelona	No, this year is the first time	No	1	No	Yes	No	2021-07-09	2021-07-09	Allways or most of the time	All the time or almost		No	No						Protected	Yes, fully vaccinated	Fully-vaccinated	2	Moderna	2021-03-01	No			Strongly agree	Somewhat disagree	Somewhat disagree	Somewhat agree	Somewhat agree	Somewhat agree	Somewhat agree	Somewhat agree	Somewhat agree	Somewhat agree	Yes
s400	surveyed	Male	40	Metropolitan Area of Barcelona	Yes, I come every year or almost	No	2	No	Yes	Yes	2021-07-09	2021-07-10	Otherwise	About half of the time		No	No						Not protected	No	Not Vaccinated	0			No			Somewhat agree	Somewhat agree	Somewhat disagree	Strongly agree	Strongly disagree	Strongly agree	Strongly agree	Strongly agree	Somewhat agree	Somewhat agree	Yes
s401	surveyed	Female	48	Metropolitan Area of Barcelona	Yes, I come every year or almost	No	2	No	Yes	Yes	2021-07-09	2021-07-10	Otherwise	About half of the time		No	No						Half-Protected	Yes, fully vaccinated	Fully-vaccinated (July)	2	Pfizer	2021-07-01	No			Strongly agree	Strongly agree	Somewhat agree	Strongly agree	Strongly disagree	Strongly agree	Strongly agree	Strongly agree	Strongly agree	Strongly agree	No
s402	surveyed	Male	37	Metropolitan Area of Barcelona	Yes, I come every year or almost	No	2	No	Yes	Yes	2021-07-09	2021-07-10	Allways or most of the time	Most of the time		No	No						Half-Protected	Half vaccinated (I was waiting for the second dose)	Half-vaccinated	1	Pfizer	2021-06-01	No			Strongly agree	Somewhat agree	Somewhat disagree	Somewhat agree	Somewhat disagree	Somewhat agree	Strongly agree	Somewhat agree	Somewhat agree	Somewhat agree	Yes
s403	surveyed	Female	52	Metropolitan Area of Barcelona	Yes, I come every year or almost	No	3	Yes	Yes	Yes	2021-07-08	2021-07-10	Allways or most of the time	All the time or almost		No	No						Protected	Yes, fully vaccinated	Fully-vaccinated	2	Pfizer	2021-06-01	No			Somewhat agree	Somewhat agree	Somewhat disagree	Somewhat agree	Somewhat disagree	Strongly agree	Strongly agree	Strongly agree	Strongly agree	Somewhat agree	Yes
s404	surveyed	Male	48	Metropolitan Area of Barcelona	Yes, I come every year or almost	No	2	No	Yes	Yes	2021-07-09	2021-07-10	Allways or most of the time	Most of the time		No	No						Protected	Yes, fully vaccinated	Fully-vaccinated	2	Pfizer	2021-06-01	No			Strongly agree	Somewhat agree	Somewhat disagree	Somewhat agree	Somewhat disagree	Somewhat agree	Strongly agree	Strongly agree	Strongly agree	Somewhat agree	Yes
s405	surveyed	Male	27	Metropolitan Area of Barcelona	Yes, I come every year or almost	No	2	No	Yes	Yes	2021-07-09	2021-07-10	Otherwise	About half of the time		No	No						Protected	Yes, fully vaccinated	Fully-vaccinated	2	Pfizer	2021-01-01	No			Strongly agree	Strongly disagree	Strongly agree	Somewhat disagree	Somewhat agree	Somewhat disagree	Strongly agree	Strongly agree	Strongly agree	Somewhat disagree	No
s406	surveyed	Female	31	Metropolitan Area of Barcelona	No, this year is the first time	No	2	No	Yes	Yes	2021-07-09	2021-07-10	Allways or most of the time	All the time or almost		No	No						Half-Protected	Half vaccinated (I was waiting for the second dose)	Half-vaccinated	1	Moderna	2021-06-01	No			Strongly agree	Strongly disagree	Strongly agree	Somewhat disagree	Somewhat agree	Somewhat agree	Strongly agree	Strongly agree	Strongly agree	Strongly agree	No
s407	surveyed	Female	39	Metropolitan Area of Barcelona	Yes, I come every year or almost	No	2	No	Yes	Yes	2021-07-09	2021-07-10	Allways or most of the time	Most of the time		No	No						Half-Protected	Half vaccinated (I was waiting for the second dose)	Half-vaccinated	1	Pfizer	2021-06-01	No			Strongly agree	Somewhat agree	Somewhat disagree	Somewhat agree	Somewhat disagree	Somewhat agree	Somewhat agree	Somewhat agree	Strongly agree	Somewhat agree	Yes
s408	surveyed	Female	32	Metropolitan Area of Barcelona	Yes, I have come another time	No	2	No	Yes	Yes	2021-07-09	2021-07-10	Allways or most of the time	All the time or almost		No	No						Half-Protected	Half vaccinated (I was waiting for the second dose)	Half-vaccinated	1	Pfizer	2021-07-01	No			Somewhat agree	Somewhat disagree	Strongly agree	Somewhat disagree	Somewhat agree	Somewhat disagree	Somewhat agree	Somewhat agree	Somewhat agree	Somewhat disagree	No
s409	surveyed	Female	40	Metropolitan Area of Barcelona	Yes, I come every year or almost	No	2	No	Yes	Yes	2021-07-09	2021-07-10	Allways or most of the time	Most of the time		No	No						Protected	Yes, fully vaccinated	Fully-vaccinated	2	Pfizer	2021-02-01	No			Strongly agree	Somewhat disagree	Strongly disagree	Somewhat agree	Somewhat agree	Strongly agree	Somewhat agree	Somewhat agree	Somewhat agree	Somewhat agree	Yes
s410	surveyed	Male	38	Metropolitan Area of Barcelona	Yes, I come every year or almost	No	2	No	Yes	Yes	2021-07-09	2021-07-10	Allways or most of the time	Most of the time		No	No						Protected	Yes, fully vaccinated	Fully-vaccinated	2	Pfizer	2021-01-01	No			Strongly agree	Somewhat disagree	Strongly disagree	Somewhat agree	Somewhat agree	Strongly agree	Somewhat agree	Strongly agree	Strongly agree	Somewhat agree	Yes
s411	surveyed	Female	29	Metropolitan Area of Barcelona	Yes, I come every year or almost	No	3	Yes	Yes	Yes	2021-07-08	2021-07-10	Allways or most of the time	Most of the time		No	No						Half-Protected	Half vaccinated (I was waiting for the second dose)	Half-vaccinated	1	Pfizer	2021-07-01	No			Strongly agree	Somewhat agree	Somewhat disagree	Somewhat agree	Somewhat disagree	Somewhat agree	Strongly agree	Strongly agree	Strongly agree	Somewhat agree	Yes
s412	surveyed	Female	27	Metropolitan Area of Barcelona	No, this year is the first time	No	2	No	Yes	Yes	2021-07-09	2021-07-10	Otherwise	Almost never		No	No						Protected	Yes, fully vaccinated	Fully-vaccinated	2	Pfizer	2021-01-01	No			Strongly agree	Somewhat agree	Strongly disagree	Strongly agree	Strongly disagree	Strongly agree	Strongly agree	Strongly agree	Strongly agree	Somewhat agree	Yes
s413	surveyed	Female	45	Metropolitan Area of Barcelona	Yes, I come every year or almost	No	2	No	Yes	Yes	2021-07-09	2021-07-10	Allways or most of the time	Most of the time		No	No						Protected	Yes, fully vaccinated	Fully-vaccinated	2	Pfizer	2021-06-01	No			Strongly agree	Somewhat disagree	Somewhat disagree	Somewhat disagree	Somewhat agree	Somewhat disagree	Strongly agree	Strongly agree	Strongly agree	Somewhat agree	Yes
s414	surveyed	Female	40	Metropolitan Area of Barcelona	Yes, I come every year or almost	No	2	No	Yes	Yes	2021-07-09	2021-07-10	Otherwise	About half of the time		No	No						Half-Protected	Yes, fully vaccinated	Fully-vaccinated (July)	2	Pfizer	2021-07-01	No			Strongly agree	Somewhat agree	Strongly disagree	Somewhat agree	Somewhat disagree	Somewhat agree	Strongly agree	Strongly agree	Strongly agree	Strongly agree	Yes
s415	surveyed	Female	36	Metropolitan Area of Barcelona	Yes, I come every year or almost	No	2	No	Yes	Yes	2021-07-09	2021-07-10	Allways or most of the time	Most of the time		No	No						Protected	Yes, fully vaccinated	Fully-vaccinated	2	Pfizer	2021-03-01	No			Strongly agree	Somewhat agree	Somewhat disagree	Somewhat agree	Somewhat agree	Strongly agree	Strongly agree	Strongly agree	Strongly agree	Strongly agree	Yes
s416	surveyed	Female	32	Metropolitan Area of Barcelona	Yes, I come every year or almost	No	1	No	Yes	No	2021-07-09	2021-07-09	Allways or most of the time	All the time or almost		No	No						Half-Protected	Half vaccinated (I was waiting for the second dose)	Half-vaccinated	1	Pfizer	2021-07-01	No			Strongly agree	Somewhat disagree	Somewhat disagree	Somewhat disagree	Strongly agree	Somewhat agree	Somewhat agree	Somewhat agree	Strongly agree	Somewhat agree	Yes
s417	surveyed	Female	37	Catalonia or Spain	Yes, I have come another time	No	1	No	Yes	No	2021-07-09	2021-07-09	Allways or most of the time	All the time or almost		No	No						Half-Protected	Half vaccinated (I was waiting for the second dose)	Half-vaccinated	1	Pfizer	2021-06-01	No			Strongly agree	Somewhat disagree	Somewhat agree	Somewhat agree	Somewhat agree	Somewhat agree	Strongly agree	Strongly agree	Strongly agree	Somewhat agree	No
s418	surveyed	Male	31	Rest	Yes, I come every year or almost	No	2	No	Yes	Yes	2021-07-09	2021-07-10	Otherwise	About half of the time		No	No						Half-Protected	Half vaccinated (I was waiting for the second dose)	Half-vaccinated	1	Pfizer	2021-07-01	No			Strongly agree	Somewhat agree	Somewhat disagree	Somewhat agree	Somewhat agree	Somewhat agree	Strongly agree	Somewhat agree	Strongly agree	Somewhat agree	Yes
s419	surveyed	Female	46	Metropolitan Area of Barcelona	Yes, I come every year or almost	No	3	Yes	Yes	Yes	2021-07-08	2021-07-10	Otherwise	About half of the time		No	No						Not protected	No	Not Vaccinated	0			No			Somewhat agree	Somewhat disagree	Somewhat agree	Somewhat agree	Somewhat agree	Somewhat agree	Somewhat agree	Somewhat agree	Somewhat agree	Somewhat agree	No
s420	surveyed	Female	39	Metropolitan Area of Barcelona	Yes, I come every year or almost	No	1	No	Yes	No	2021-07-09	2021-07-09	Allways or most of the time	All the time or almost		No	No						Half-Protected	Half vaccinated (I was waiting for the second dose)	Half-vaccinated	1	Pfizer	2021-06-01	No			Somewhat agree	Strongly disagree	Strongly agree	Strongly disagree	Strongly agree	Somewhat disagree	Somewhat disagree	Somewhat disagree	Strongly agree	Strongly disagree	No
s421	surveyed	Female	38	Metropolitan Area of Barcelona	Yes, I have come another time	No	1	No	Yes	No	2021-07-09	2021-07-09	Allways or most of the time	All the time or almost		No	No						Protected	Yes, fully vaccinated	Fully-vaccinated	2	Pfizer	2021-04-01	Yes	249	8	Somewhat agree	Strongly disagree	Somewhat disagree	Somewhat disagree	Somewhat agree	Somewhat agree	Somewhat disagree	Somewhat agree	Somewhat agree	Somewhat disagree	Yes
s422	surveyed	Female	29	Metropolitan Area of Barcelona	Yes, I come every year or almost	No	2	No	Yes	Yes	2021-07-09	2021-07-10	Otherwise	Less than half of the time		No	No						Half-Protected	No	Not Vaccinated	0			Yes	129	4	Strongly agree	Somewhat agree	Somewhat disagree	Somewhat agree	Somewhat disagree	Somewhat agree	Strongly agree	Strongly agree	Strongly agree	Strongly agree	Yes
s423	surveyed	Female	26	Metropolitan Area of Barcelona	Yes, I come every year or almost	No	2	No	Yes	Yes	2021-07-09	2021-07-10	Allways or most of the time	All the time or almost		No	No						Not protected	No	Not Vaccinated	0			No			Strongly agree	Somewhat agree	Strongly disagree	Somewhat agree	Strongly agree	Somewhat agree	Somewhat agree	Somewhat agree	Strongly agree	Somewhat agree	Yes
s424	surveyed	Female	39	Metropolitan Area of Barcelona	Yes, I come every year or almost	No	2	No	Yes	Yes	2021-07-09	2021-07-10	Allways or most of the time	All the time or almost		No	No						Half-Protected	No	Not Vaccinated	0			Yes	402	13	Strongly agree	Somewhat agree	Somewhat disagree	Somewhat agree	Strongly disagree	Somewhat agree	Strongly agree	Strongly agree	Strongly agree	Somewhat agree	Yes
s425	surveyed	Male	48	Metropolitan Area of Barcelona	Yes, I come every year or almost	No	1	No	No	Yes	2021-07-10	2021-07-10	Allways or most of the time	Most of the time		No	No						Protected	Yes, fully vaccinated	Fully-vaccinated	2	Pfizer	2021-06-01	No			Strongly agree	Somewhat disagree	Somewhat agree	Strongly agree	Somewhat disagree	Strongly agree	Strongly agree	Strongly agree	Strongly agree	Strongly agree	No
s426	surveyed	Female	28	Metropolitan Area of Barcelona	Yes, I come every year or almost	No	1	No	No	Yes	2021-07-10	2021-07-10	Allways or most of the time	All the time or almost		No	No						Protected	Yes, fully vaccinated	Fully-vaccinated	2	Moderna	2021-03-01	No			Strongly agree	Strongly agree	Somewhat disagree	Somewhat agree	Somewhat disagree	Strongly agree	Somewhat agree	Strongly agree	Strongly agree	Strongly agree	Yes
s428	surveyed	Female	37	Catalonia or Spain	Yes, I have come another time	No	2	No	Yes	Yes	2021-07-09	2021-07-10	Allways or most of the time	All the time or almost		No	No						Half-Protected	Half vaccinated (I was waiting for the second dose)	Half-vaccinated	1	Pfizer	2021-06-01	No			Somewhat agree	Somewhat agree	Somewhat disagree	Somewhat agree	Somewhat disagree	Somewhat agree	Somewhat agree	Somewhat agree	Strongly agree	Strongly agree	Yes
s429	surveyed	Male	41	Metropolitan Area of Barcelona	Yes, I have come another time	No	2	No	Yes	Yes	2021-07-09	2021-07-10	Otherwise	Almost never		No	No						Half-Protected	Half vaccinated (I was waiting for the second dose)	Half-vaccinated	1	Pfizer	2021-06-01	No			Strongly agree	Somewhat disagree	Strongly agree	Somewhat agree	Somewhat disagree	Somewhat agree	Strongly agree	Strongly agree	Strongly agree	Strongly agree	No
s430	surveyed	Male	32	Catalonia or Spain	Yes, I come every year or almost	No	2	No	Yes	Yes	2021-07-09	2021-07-10	Allways or most of the time	Most of the time		No	No						Half-Protected	No	Not Vaccinated	0			Yes	188	6	Strongly agree	Strongly agree	Somewhat agree	Strongly agree	Strongly disagree	Strongly agree	Strongly agree	Somewhat agree	Strongly agree	Somewhat disagree	No
s431	surveyed	Male	42	Metropolitan Area of Barcelona	Yes, I have come another time	No	2	No	Yes	Yes	2021-07-09	2021-07-10	Allways or most of the time	All the time or almost		No	No						Protected	Yes, fully vaccinated	Fully-vaccinated	2	Pfizer	2021-02-01	No			Strongly disagree	Somewhat agree	Somewhat disagree	Somewhat agree	Somewhat agree	Somewhat agree	Somewhat agree	Somewhat agree	Somewhat agree	Strongly agree	Yes
s432	surveyed	Female	42	Metropolitan Area of Barcelona	Yes, I have come another time	No	1	No	Yes	No	2021-07-09	2021-07-09	Allways or most of the time	All the time or almost		No	No						Half-Protected	Yes, fully vaccinated	Fully-vaccinated (July)	2	Pfizer	2021-07-01	No			Somewhat agree	Somewhat disagree	Somewhat disagree	Somewhat disagree	Strongly agree	Somewhat agree	Somewhat agree	Somewhat agree	Somewhat agree	Somewhat agree	Yes
s433	surveyed	Male	35	Metropolitan Area of Barcelona	Yes, I come every year or almost	No	2	No	Yes	Yes	2021-07-09	2021-07-10	Allways or most of the time	Most of the time		No	No						Protected	Yes, fully vaccinated	Fully-vaccinated	2	Pfizer	2021-02-01	No			Strongly agree	Strongly agree	Strongly disagree	Strongly agree	Strongly agree	Strongly agree	Strongly agree	Strongly agree	Somewhat agree	Somewhat agree	Yes
s434	surveyed	Male	29	Metropolitan Area of Barcelona	Yes, I come every year or almost	No	1	No	Yes	No	2021-07-09	2021-07-09	Allways or most of the time	Most of the time		No	No						Half-Protected	Half vaccinated (I was waiting for the second dose)	Half-vaccinated	1	Pfizer	2021-06-01	No			Somewhat agree	Strongly disagree	Strongly agree	Somewhat disagree	Strongly agree	Somewhat disagree	Somewhat agree	Somewhat agree	Strongly agree	Strongly agree	No
s435	surveyed	Female	29	Metropolitan Area of Barcelona	No, this year is the first time	No	1	No	Yes	No	2021-07-09	2021-07-09	Allways or most of the time	All the time or almost		No	No						Not protected	No	Not Vaccinated	0			No			Strongly agree	Somewhat disagree	Somewhat agree	Somewhat disagree	Somewhat agree	Somewhat disagree	Somewhat agree	Somewhat agree	Strongly agree	Somewhat agree	No
s436	surveyed	Male	31	Metropolitan Area of Barcelona	Yes, I come every year or almost	No	1	No	Yes	No	2021-07-09	2021-07-09	Allways or most of the time	All the time or almost		No	No						Half-Protected	Half vaccinated (I was waiting for the second dose)	Half-vaccinated	1	Moderna	2021-06-01	No			Somewhat agree	Strongly disagree	Strongly disagree	Somewhat disagree	Strongly agree	Somewhat disagree	Somewhat agree	Somewhat agree	Somewhat agree	Strongly disagree	Yes
s438	surveyed	Female	45	Metropolitan Area of Barcelona	Yes, I have come another time	No	1	No	Yes	No	2021-07-09	2021-07-09	Allways or most of the time	All the time or almost		No	No						Half-Protected	Yes, fully vaccinated	Fully-vaccinated (July)	2	Pfizer	2021-07-01	No			Somewhat agree	Strongly disagree	Strongly agree	Strongly disagree	Strongly agree	Somewhat agree	Strongly disagree	Strongly disagree	Somewhat disagree	Strongly disagree	No
s439	surveyed	Female	35	Catalonia or Spain	No, this year is the first time	No	2	No	Yes	Yes	2021-07-09	2021-07-10	Allways or most of the time	Most of the time	2021-07-14	Yes	Yes	2	No	No			Protected	Yes, fully vaccinated	Fully-vaccinated	2	Moderna	2021-05-01	No			Strongly agree	Somewhat disagree	Somewhat disagree	Somewhat disagree	Somewhat agree	Somewhat disagree	Somewhat agree	Somewhat agree	Somewhat disagree	Somewhat disagree	Yes
s440	surveyed	Female	30	Metropolitan Area of Barcelona	Yes, I come every year or almost	No	2	No	Yes	Yes	2021-07-09	2021-07-10	Allways or most of the time	Most of the time		No	No						Protected	Yes, fully vaccinated	Fully-vaccinated	2	Pfizer	2021-04-01	No			Strongly agree	Somewhat agree	Somewhat disagree	Strongly agree	Somewhat disagree	Strongly agree	Strongly agree	Strongly agree	Strongly agree	Strongly agree	Yes
s441	surveyed	Male	49	Catalonia or Spain	Yes, I come every year or almost	No	2	No	Yes	Yes	2021-07-09	2021-07-10	Allways or most of the time	All the time or almost		No	No						Protected	Yes, fully vaccinated	Fully-vaccinated	2	Pfizer	2021-06-01	No			Strongly agree	Strongly agree	Strongly disagree	Strongly agree	Strongly disagree	Strongly agree	Strongly agree	Strongly agree	Strongly agree	Strongly agree	Yes
s443	surveyed	Female	29	Metropolitan Area of Barcelona	Yes, I come every year or almost	No	2	No	Yes	Yes	2021-07-09	2021-07-10	Allways or most of the time	Most of the time		No	No						Half-Protected	Half vaccinated (I was waiting for the second dose)	Half-vaccinated	1	Pfizer	2021-06-01	No			Strongly agree	Somewhat disagree	Somewhat disagree	Somewhat agree	Somewhat agree	Somewhat agree	Strongly agree	Strongly agree	Strongly agree	Strongly agree	Yes
s444	surveyed	Female	45	Metropolitan Area of Barcelona	Yes, I come every year or almost	No	2	No	Yes	Yes	2021-07-09	2021-07-10	Allways or most of the time	Most of the time		No	No						Protected	Yes, fully vaccinated	Fully-vaccinated	2	Pfizer	2021-06-01	No			Strongly agree	Somewhat agree	Strongly disagree	Strongly agree	Strongly disagree	Strongly agree	Strongly agree	Strongly agree	Strongly agree	Strongly agree	Yes
s445	surveyed	Male	37	Catalonia or Spain	No, this year is the first time	No	2	No	Yes	Yes	2021-07-09	2021-07-10	Allways or most of the time	All the time or almost		No	No						Half-Protected	Half vaccinated (I was waiting for the second dose)	Half-vaccinated	1	Pfizer	2021-07-01	No			Strongly agree	Somewhat agree	Strongly disagree	Somewhat agree	Somewhat disagree	Strongly agree	Strongly agree	Strongly agree	Strongly agree	Somewhat agree	Yes
s446	surveyed	Male	45	Metropolitan Area of Barcelona	Yes, I come every year or almost	No	2	No	Yes	Yes	2021-07-09	2021-07-10	Allways or most of the time	Most of the time		No	No						Half-Protected	Yes, fully vaccinated	Fully-vaccinated (July)	2	Pfizer	2021-07-01	No			Strongly agree	Somewhat agree	Somewhat disagree	Somewhat agree	Somewhat disagree	Strongly agree	Somewhat agree	Strongly agree	Strongly agree	Somewhat agree	Yes
s447	surveyed	Male	46	Metropolitan Area of Barcelona	Yes, I come every year or almost	No	1	No	Yes	No	2021-07-09	2021-07-09	Allways or most of the time	Most of the time		No	No						Half-Protected	Half vaccinated (I was waiting for the second dose)	Half-vaccinated	1	Moderna	2021-06-01	No			Strongly agree	Somewhat disagree	Somewhat agree	Strongly agree	Strongly disagree	Somewhat agree	Strongly agree	Strongly agree	Strongly agree	Strongly agree	No
s448	surveyed	Male	49	Metropolitan Area of Barcelona	Yes, I come every year or almost	No	3	Yes	Yes	Yes	2021-07-08	2021-07-10	Allways or most of the time	All the time or almost		No	No						Protected	Yes, fully vaccinated	Fully-vaccinated	2	Pfizer	2021-06-01	No			Strongly disagree	Somewhat agree	Strongly disagree	Somewhat agree	Somewhat disagree	Strongly agree	Strongly agree	Strongly agree	Strongly agree	Strongly agree	Yes
s449	surveyed	Female	25	Metropolitan Area of Barcelona	Yes, I come every year or almost	No	2	No	Yes	Yes	2021-07-09	2021-07-10	Allways or most of the time	All the time or almost		No	No						Half-Protected	Half vaccinated (I was waiting for the second dose)	Half-vaccinated	1	Pfizer	2021-07-01	No			Strongly agree	Somewhat agree	Somewhat disagree	Somewhat disagree	Strongly agree	Strongly agree	Strongly agree	Strongly agree	Strongly agree	Strongly agree	Yes
s451	surveyed	Female	38	Metropolitan Area of Barcelona	Yes, I have come another time	No	1	No	Yes	No	2021-07-09	2021-07-09	Allways or most of the time	Most of the time		No	No						Protected	Half vaccinated (I was waiting for the second dose)	Half-vaccinated	1	Moderna	2021-07-01	Yes	188	6	Somewhat agree	Somewhat disagree	Somewhat agree	Somewhat disagree	Somewhat agree	Strongly agree	Somewhat agree	Strongly agree	Somewhat agree	Somewhat agree	No
s453	surveyed	Male	42	Metropolitan Area of Barcelona	No, this year is the first time	No	2	No	Yes	Yes	2021-07-09	2021-07-10	Allways or most of the time	Most of the time		No	No						Half-Protected	Half vaccinated (I was waiting for the second dose)	Half-vaccinated	1	Pfizer	2021-06-01	No			Strongly agree	Somewhat agree	Somewhat agree	Somewhat agree	Somewhat agree	Somewhat agree	Strongly agree	Somewhat agree	Somewhat agree	Somewhat disagree	No
s454	surveyed	Female	38	Metropolitan Area of Barcelona	Yes, I have come another time	No	2	No	Yes	Yes	2021-07-09	2021-07-10	Allways or most of the time	Most of the time		No	No						Half-Protected	Half vaccinated (I was waiting for the second dose)	Half-vaccinated	1	Pfizer	2021-06-01	No			Strongly agree	Strongly agree	Strongly disagree	Strongly agree	Strongly disagree	Strongly agree	Strongly agree	Strongly agree	Somewhat agree	Somewhat agree	Yes
s455	surveyed	Male	30	Metropolitan Area of Barcelona	No, this year is the first time	No	1	No	Yes	No	2021-07-09	2021-07-09	Otherwise	About half of the time	2021-07-12	Yes	Yes	2	No	No			Half-Protected	Half vaccinated (I was waiting for the second dose)	Half-vaccinated	1	Moderna	2021-06-01	No			Somewhat agree	Somewhat disagree	Strongly agree	Somewhat agree	Somewhat agree	Somewhat agree	Somewhat agree	Somewhat agree	Strongly disagree	Somewhat agree	No
s456	surveyed	Male	30	Metropolitan Area of Barcelona	No, this year is the first time	No	1	No	Yes	No	2021-07-09	2021-07-09	Otherwise	About half of the time		No	No						Half-Protected	Half vaccinated (I was waiting for the second dose)	Half-vaccinated	1	Pfizer	2021-07-01	No			Strongly agree	Somewhat agree	Somewhat disagree	Somewhat agree	Somewhat disagree	Somewhat agree	Somewhat agree	Strongly agree	Strongly agree	Somewhat agree	Yes
s457	surveyed	Female	24	Metropolitan Area of Barcelona	No, this year is the first time	No	1	No	Yes	No	2021-07-09	2021-07-09	Allways or most of the time	All the time or almost		No	No						Protected	Yes, fully vaccinated	Fully-vaccinated	2	AstraZeneca	2021-06-01	No			Strongly agree	Strongly agree	Somewhat disagree	Somewhat agree	Somewhat agree	Strongly agree	Strongly agree	Strongly agree	Somewhat agree	Strongly agree	Yes
s458	surveyed	Male	32	Metropolitan Area of Barcelona	No, this year is the first time	No	1	No	No	Yes	2021-07-10	2021-07-10	Otherwise	About half of the time		No	No						Protected	Yes, fully vaccinated	Fully-vaccinated	2	Pfizer	2021-06-01	No			Somewhat agree	Somewhat agree	Somewhat disagree	Strongly agree	Strongly disagree	Strongly agree	Strongly agree	Strongly agree	Strongly agree	Strongly agree	Yes
s459	surveyed	Female	27	Metropolitan Area of Barcelona	No, this year is the first time	No	1	No	Yes	No	2021-07-09	2021-07-09	Allways or most of the time	Most of the time	2021-07-16	Yes	Yes	-1	No	No			Not protected	No	Not Vaccinated	0			No			Strongly agree	Somewhat agree	Somewhat disagree	Strongly agree	Somewhat agree	Somewhat agree	Strongly agree	Strongly agree	Strongly agree	Strongly agree	Yes
s460	surveyed	Male	35	Metropolitan Area of Barcelona	No, this year is the first time	No	1	No	No	Yes	2021-07-10	2021-07-10	Allways or most of the time	All the time or almost		No	No						Protected	Half vaccinated (I was waiting for the second dose)	Half-vaccinated	1	Pfizer	2021-06-01	Yes	249	8	Strongly agree	Strongly agree	Somewhat disagree	Strongly agree	Somewhat disagree	Somewhat agree	Strongly disagree	Strongly agree	Strongly agree	Somewhat agree	Yes
s461	surveyed	Male	44	Metropolitan Area of Barcelona	No, this year is the first time	No	1	No	Yes	No	2021-07-09	2021-07-09	Allways or most of the time	All the time or almost		No	No						Half-Protected	Yes, fully vaccinated	Fully-vaccinated (July)	2	Pfizer	2021-07-01	No			Somewhat agree	Somewhat agree	Strongly disagree	Strongly agree	Somewhat disagree	Somewhat agree	Strongly agree	Strongly agree	Strongly agree	Somewhat agree	Yes
s462	surveyed	Female	37	Metropolitan Area of Barcelona	Yes, I have come another time	No	1	Yes	No	No	2021-07-08	2021-07-08	Allways or most of the time	Most of the time		No	No						Half-Protected	Half vaccinated (I was waiting for the second dose)	Half-vaccinated	1	Pfizer	2021-06-01	No			Strongly agree	Somewhat agree	Somewhat disagree	Somewhat disagree	Somewhat agree	Somewhat agree	Strongly agree	Somewhat agree	Strongly agree	Strongly agree	Yes
s464	surveyed	Female	26	Metropolitan Area of Barcelona	No, this year is the first time	No	1	No	No	Yes	2021-07-10	2021-07-10	Allways or most of the time	Most of the time		No	No						Not protected	No	Not Vaccinated	0			No			Strongly agree	Somewhat agree	Somewhat agree	Somewhat agree	Somewhat disagree	Strongly agree	Strongly agree	Strongly agree	Strongly agree	Strongly agree	No
s466	surveyed	Male	36	Catalonia or Spain	No, this year is the first time	No	2	No	Yes	Yes	2021-07-09	2021-07-10	Otherwise	About half of the time		No	No						Protected	Yes, fully vaccinated	Fully-vaccinated (July)	2	Pfizer	2021-07-01	Yes	219	7	Somewhat agree	Somewhat disagree	Somewhat agree	Strongly agree	Strongly disagree	Somewhat agree	Strongly agree	Strongly agree	Somewhat agree	Strongly agree	No
s469	surveyed	Male	42	Metropolitan Area of Barcelona	Yes, I have come another time	No	1	No	Yes	No	2021-07-09	2021-07-09	Allways or most of the time	Most of the time		No	No						Protected	Yes, fully vaccinated	Fully-vaccinated	2	Janssen	2021-05-01	No			Strongly agree	Somewhat agree	Somewhat agree	Somewhat agree	Somewhat agree	Somewhat agree	Strongly agree	Strongly agree	Strongly agree	Somewhat disagree	No
s470	surveyed	Female	54	Metropolitan Area of Barcelona	Yes, I come every year or almost	No	2	Yes	Yes	No	2021-07-08	2021-07-09	Allways or most of the time	All the time or almost		No	No						Protected	Yes, fully vaccinated	Fully-vaccinated	2	Pfizer	2021-06-01	No			Somewhat agree	Somewhat disagree	Somewhat agree	Somewhat agree	Strongly disagree	Somewhat agree	Somewhat agree	Somewhat agree	Somewhat agree	Somewhat disagree	No
s472	surveyed	Male	32	Metropolitan Area of Barcelona	No, this year is the first time	No	1	No	No	Yes	2021-07-10	2021-07-10	Allways or most of the time	All the time or almost		No	No						Half-Protected	Half vaccinated (I was waiting for the second dose)	Half-vaccinated	1	Pfizer	2021-07-01	No			Strongly agree	Strongly agree	Strongly disagree	Strongly agree	Strongly disagree	Strongly agree	Strongly agree	Strongly agree	Strongly agree	Strongly agree	Yes
s473	surveyed	Male	29	Metropolitan Area of Barcelona	No, this year is the first time	No	3	Yes	Yes	Yes	2021-07-08	2021-07-10	Otherwise	Less than half of the time	2021-07-14	Yes	Yes	-4	Contact before festival	Yes	-4		Half-Protected	Half vaccinated (I was waiting for the second dose)	Half-vaccinated	1	Pfizer	2021-07-01	No			Strongly agree	Somewhat agree	Strongly disagree	Strongly agree	Strongly disagree	Strongly agree	Strongly agree	Strongly agree	Strongly agree	Strongly agree	Yes
s475	surveyed	Male	40	Metropolitan Area of Barcelona	Yes, I come every year or almost	No	3	Yes	Yes	Yes	2021-07-08	2021-07-10	Otherwise	About half of the time		No	No						Protected	Yes, fully vaccinated	Fully-vaccinated	2	Janssen	2021-05-01	No			Strongly agree	Somewhat disagree	Somewhat disagree	Somewhat disagree	Somewhat agree	Somewhat agree	Somewhat agree	Somewhat agree	Strongly agree	Somewhat agree	Yes
s476	surveyed	Female	45	Metropolitan Area of Barcelona	Yes, I come every year or almost	No	1	No	Yes	No	2021-07-09	2021-07-09	Allways or most of the time	All the time or almost		No	No						Protected	Yes, fully vaccinated	Fully-vaccinated	2	Pfizer	2021-06-01	No			Strongly agree	Somewhat disagree	Somewhat disagree	Somewhat agree	Somewhat agree	Somewhat agree	Somewhat agree	Somewhat agree	Strongly agree	Strongly agree	Yes
s477	surveyed	Male	44	Metropolitan Area of Barcelona	Yes, I come every year or almost	No	3	Yes	Yes	Yes	2021-07-08	2021-07-10	Allways or most of the time	Most of the time		No	No						Protected	Yes, fully vaccinated	Fully-vaccinated	2	Janssen	2021-06-01	No			Strongly agree	Somewhat agree	Somewhat disagree	Somewhat agree	Somewhat disagree	Somewhat agree	Strongly agree	Strongly agree	Strongly agree	Somewhat disagree	Yes
s478	surveyed	Male	29	Metropolitan Area of Barcelona	Yes, I come every year or almost	No	1	No	No	Yes	2021-07-10	2021-07-10	Allways or most of the time	Most of the time		No	No						Half-Protected	No	Not Vaccinated	0			Yes	129	4	Strongly agree	Somewhat agree	Somewhat disagree	Somewhat agree	Somewhat agree	Strongly agree	Strongly agree	Strongly agree	Strongly agree	Somewhat agree	Yes
s479	surveyed	Female	28	Metropolitan Area of Barcelona	No, this year is the first time	No	3	Yes	Yes	Yes	2021-07-08	2021-07-10	Otherwise	About half of the time		No	No						Half-Protected	Half vaccinated (I was waiting for the second dose)	Half-vaccinated	1	Pfizer	2021-07-01	No			Strongly agree	Somewhat disagree	Somewhat agree	Somewhat disagree	Somewhat agree	Somewhat agree	Strongly agree	Strongly agree	Strongly agree	Strongly agree	No
s481	surveyed	Female	24	Metropolitan Area of Barcelona	No, this year is the first time	No	1	No	Yes	No	2021-07-09	2021-07-09	Allways or most of the time	All the time or almost		No	No						Protected	Yes, fully vaccinated	Fully-vaccinated	2	Pfizer	2021-04-01	Yes	98	3	Strongly agree	Strongly disagree	Somewhat agree	Somewhat disagree	Strongly agree	Somewhat disagree	Somewhat agree	Somewhat disagree	Somewhat disagree	Strongly disagree	No
s482	surveyed	Female	26	Metropolitan Area of Barcelona	No, this year is the first time	No	2	No	Yes	Yes	2021-07-09	2021-07-10	Allways or most of the time	Most of the time		No	No						Protected	Yes, fully vaccinated	Fully-vaccinated	2	Moderna	2021-05-01	Yes	249	8	Somewhat agree	Somewhat agree	Somewhat agree	Somewhat agree	Somewhat disagree	Somewhat agree	Somewhat agree	Somewhat agree	Somewhat agree	Somewhat agree	No
s483	surveyed	Male	24	Metropolitan Area of Barcelona	No, this year is the first time	No	1	Yes	No	No	2021-07-08	2021-07-08	Otherwise	Almost never		No	No						Half-Protected	Half vaccinated (I was waiting for the second dose)	Half-vaccinated	1	Pfizer	2021-07-01	No			Strongly agree	Strongly disagree	Strongly agree	Somewhat agree	Somewhat agree	Strongly agree	Strongly agree	Strongly agree	Strongly agree	Somewhat agree	No
s485	surveyed	Male	26	Metropolitan Area of Barcelona	No, this year is the first time	No	1	Yes	No	No	2021-07-08	2021-07-08	Otherwise	Less than half of the time		No	No						Not protected	No	Not Vaccinated	0			No			Strongly agree	Somewhat disagree	Somewhat agree	Somewhat disagree	Strongly disagree	Somewhat disagree	Somewhat agree	Somewhat agree	Strongly agree	Somewhat agree	No
s486	surveyed	Female	38	Metropolitan Area of Barcelona	No, this year is the first time	No	1	Yes	No	No	2021-07-08	2021-07-08	Allways or most of the time	Most of the time		No	No						Half-Protected	Half vaccinated (I was waiting for the second dose)	Half-vaccinated	1	Pfizer	2021-06-01	No			Somewhat agree	Strongly disagree	Somewhat disagree	Somewhat agree	Somewhat disagree	Somewhat agree	Somewhat agree	Strongly agree	Strongly agree	Somewhat agree	Yes
s487	surveyed	Male	34	Metropolitan Area of Barcelona	No, this year is the first time	No	1	No	Yes	No	2021-07-09	2021-07-09	Otherwise	About half of the time		No	No						Protected	Half vaccinated (I was waiting for the second dose)	Half-vaccinated	1	Pfizer	2021-06-01	Yes	37	1	Strongly agree	Somewhat disagree	Strongly agree	Somewhat agree	Strongly disagree	Somewhat agree	Strongly agree	Strongly agree	Somewhat agree	Somewhat disagree	No
s489	surveyed	Female	42	Metropolitan Area of Barcelona	No, this year is the first time	No	1	No	No	Yes	2021-07-10	2021-07-10	Allways or most of the time	All the time or almost		No	No						Half-Protected	Yes, fully vaccinated	Fully-vaccinated (July)	2	Pfizer	2021-07-01	No			Somewhat agree	Somewhat agree	Strongly disagree	Somewhat agree	Somewhat disagree	Strongly agree	Strongly agree	Strongly agree	Somewhat agree	Somewhat agree	Yes
s491	surveyed	Male	43	Metropolitan Area of Barcelona	Yes, I have come another time	No	1	No	Yes	No	2021-07-09	2021-07-09	Allways or most of the time	Most of the time		No	No						Half-Protected	Half vaccinated (I was waiting for the second dose)	Half-vaccinated	1	Pfizer	2021-06-01	No			Somewhat agree	Somewhat agree	Somewhat agree	Somewhat agree	Somewhat agree	Somewhat agree	Somewhat agree	Somewhat agree	Somewhat agree	Somewhat disagree	No
s492	surveyed	Female	25	Metropolitan Area of Barcelona	Yes, I have come another time	No	1	Yes	No	No	2021-07-08	2021-07-08	Allways or most of the time	Most of the time		No	No						Protected	Yes, fully vaccinated	Fully-vaccinated	2	Pfizer	2021-05-01	No			Strongly agree	Somewhat agree	Strongly disagree	Strongly agree	Somewhat disagree	Strongly agree	Strongly agree	Strongly agree	Strongly agree	Somewhat agree	Yes
s493	surveyed	Female	42	Metropolitan Area of Barcelona	Yes, I come every year or almost	No	3	Yes	Yes	Yes	2021-07-08	2021-07-10	Allways or most of the time	Most of the time		No	No						Protected	Yes, fully vaccinated	Fully-vaccinated	2	Pfizer	2021-06-01	Yes	249	8	Strongly agree	Somewhat agree	Somewhat disagree	Somewhat agree	Somewhat disagree	Somewhat agree	Strongly agree	Strongly agree	Strongly agree	Somewhat agree	Yes
s494	surveyed	Male	31	Metropolitan Area of Barcelona	No, this year is the first time	No	1	No	Yes	No	2021-07-09	2021-07-09	Allways or most of the time	Most of the time		No	No						Half-Protected	Half vaccinated (I was waiting for the second dose)	Half-vaccinated	1	Moderna	2021-06-01	No			Strongly agree	Somewhat agree	Somewhat disagree	Strongly agree	Strongly disagree	Strongly agree	Strongly agree	Strongly agree	Strongly agree	Strongly agree	Yes
s495	surveyed	Male	27	Metropolitan Area of Barcelona	No, this year is the first time	No	1	Yes	No	No	2021-07-08	2021-07-08	Otherwise	About half of the time		No	No						Not protected	No	Not Vaccinated	0			No			Somewhat agree	Somewhat agree	Somewhat disagree	Somewhat agree	Somewhat agree	Somewhat agree	Somewhat agree	Strongly agree	Strongly agree	Somewhat agree	Yes
s496	surveyed	Female	33	Metropolitan Area of Barcelona	No, this year is the first time	No	1	No	Yes	No	2021-07-09	2021-07-09	Allways or most of the time	Most of the time		No	No						Protected	Yes, fully vaccinated	Fully-vaccinated	2	AstraZeneca	2021-05-01	No			Strongly agree	Somewhat disagree	Somewhat disagree	Somewhat agree	Strongly agree	Somewhat agree	Somewhat agree	Strongly agree	Somewhat agree	Somewhat disagree	Yes
s497	surveyed	Male	22	Metropolitan Area of Barcelona	Yes, I come every year or almost	No	3	Yes	Yes	Yes	2021-07-08	2021-07-10	Allways or most of the time	All the time or almost		No	No						Half-Protected	Half vaccinated (I was waiting for the second dose)	Half-vaccinated	1	Pfizer	2021-07-01	No			Strongly agree	Somewhat disagree	Strongly disagree	Strongly agree	Somewhat agree	Strongly agree	Strongly agree	Strongly agree	Strongly agree	Somewhat agree	Yes
s498	surveyed	Female	27	Metropolitan Area of Barcelona	No, this year is the first time	No	1	No	Yes	No	2021-07-09	2021-07-09	Otherwise	About half of the time		No	No						Protected	Yes, fully vaccinated	Fully-vaccinated	2	Pfizer	2021-03-01	No			Strongly agree	Strongly agree	Somewhat disagree	Strongly agree	Strongly disagree	Strongly agree	Strongly agree	Strongly agree	Strongly agree	Strongly agree	Yes
s500	surveyed	Male	57	Metropolitan Area of Barcelona	Yes, I have come another time	No	2	No	Yes	Yes	2021-07-09	2021-07-10	Allways or most of the time	Most of the time	2021-07-14	Yes	Yes	3	No	No			Protected	Yes, fully vaccinated	Fully-vaccinated	2	Pfizer	2021-06-01	No			Strongly agree	Somewhat disagree	Somewhat agree	Somewhat disagree	Somewhat agree	Somewhat disagree	Somewhat agree	Somewhat agree	Strongly agree	Somewhat agree	No
s501	surveyed	Female	44	Metropolitan Area of Barcelona	No, this year is the first time	No	1	Yes	No	No	2021-07-08	2021-07-08	Otherwise	About half of the time		No	No						Half-Protected	Yes, fully vaccinated	Fully-vaccinated (July)	2	Pfizer	2021-07-01	No			Somewhat disagree	Somewhat disagree	Strongly disagree	Somewhat disagree	Somewhat disagree	Somewhat agree	Somewhat agree	Strongly agree	Strongly agree	Somewhat disagree	Yes
s503	surveyed	Male	27	Catalonia or Spain	No, this year is the first time	No	1	Yes	No	No	2021-07-08	2021-07-08	Allways or most of the time	All the time or almost		No	No						Protected	Yes, fully vaccinated	Fully-vaccinated	2	AstraZeneca	2021-02-01	No			Strongly agree	Somewhat agree	Somewhat disagree	Somewhat agree	Somewhat disagree	Somewhat agree	Somewhat agree	Somewhat agree	Somewhat agree	Strongly agree	Yes
s504	surveyed	Male	21	Metropolitan Area of Barcelona	No, this year is the first time	No	1	Yes	No	No	2021-07-08	2021-07-08	Allways or most of the time			No	No						Not protected	No	Not Vaccinated	0			No			Somewhat agree	Somewhat disagree	Somewhat agree			Somewhat agree		Somewhat agree	Somewhat agree	Somewhat disagree	No
s505	surveyed	Male	34	Metropolitan Area of Barcelona	Yes, I come every year or almost	No	1	No	No	Yes	2021-07-10	2021-07-10	Allways or most of the time	All the time or almost	2021-07-12	No	Yes	2	Contact after festival	Yes	1		Half-Protected	Half vaccinated (I was waiting for the second dose)	Half-vaccinated	1	Moderna	2021-06-01	No			Strongly agree	Somewhat disagree	Somewhat agree	Somewhat agree	Somewhat disagree	Somewhat agree	Somewhat agree	Somewhat agree	Somewhat agree	Strongly disagree	No
s506	surveyed	Female	41	Metropolitan Area of Barcelona	Yes, I come every year or almost	No	2	No	Yes	Yes	2021-07-09	2021-07-10	Otherwise	Less than half of the time		No	No						Protected	Yes, fully vaccinated	Fully-vaccinated	2	Pfizer	2021-06-01	No			Strongly agree	Somewhat agree	Somewhat agree	Somewhat agree	Somewhat agree	Somewhat agree	Somewhat agree	Somewhat agree	Strongly agree	Somewhat disagree	No
s507	surveyed	Male	20	Metropolitan Area of Barcelona	No, this year is the first time	No	2	No	Yes	Yes	2021-07-09	2021-07-10	Allways or most of the time	All the time or almost		No	No						Half-Protected	Half vaccinated (I was waiting for the second dose)	Half-vaccinated	1	Pfizer	2021-06-01	No			Strongly agree	Strongly disagree	Strongly disagree	Somewhat disagree	Somewhat agree	Somewhat agree	Strongly agree	Strongly agree	Strongly disagree	Strongly agree	Yes
s509	surveyed	Male	57	Metropolitan Area of Barcelona	No, this year is the first time	No	1	Yes	No	No	2021-07-08	2021-07-08	Allways or most of the time	All the time or almost		No	No						Protected	Yes, fully vaccinated	Fully-vaccinated	2	Pfizer	2021-06-01	No			Somewhat disagree	Somewhat disagree	Somewhat disagree	Somewhat disagree	Somewhat agree	Somewhat agree	Somewhat agree	Strongly agree	Somewhat agree	Strongly agree	Yes
s510	surveyed	Male	29	Metropolitan Area of Barcelona	No, this year is the first time	No	1	Yes	No	No	2021-07-08	2021-07-08	Allways or most of the time	Most of the time		No	No						Half-Protected	No	Not Vaccinated	0			Yes	68	2	Somewhat agree	Somewhat disagree	Somewhat disagree	Somewhat agree	Somewhat disagree	Somewhat disagree	Somewhat agree	Somewhat agree	Somewhat agree	Somewhat disagree	Yes
s514	surveyed	Female	22	Metropolitan Area of Barcelona	Yes, I have come another time	No	1	Yes	No	No	2021-07-08	2021-07-08	Otherwise	About half of the time		No	No						Half-Protected	Half vaccinated (I was waiting for the second dose)	Half-vaccinated	1	Pfizer	2021-07-01	No			Strongly agree	Strongly agree	Somewhat agree	Somewhat agree	Somewhat disagree	Somewhat agree	Strongly agree	Strongly agree	Strongly agree	Somewhat agree	No
s515	surveyed	Female	37	Metropolitan Area of Barcelona	Yes, I have come another time	No	1	No	Yes	No	2021-07-09	2021-07-09	Otherwise	Almost never		No	No						Protected	Yes, fully vaccinated	Fully-vaccinated	2	Pfizer	2021-06-01	Yes	249	8	Somewhat agree	Strongly disagree	Strongly agree	Strongly disagree	Strongly agree	Strongly disagree	Somewhat disagree	Somewhat disagree	Strongly agree	Strongly disagree	No
s516	surveyed	Male	56	Metropolitan Area of Barcelona	Yes, I come every year or almost	No	2	No	Yes	Yes	2021-07-09	2021-07-10	Allways or most of the time	Most of the time		No	No						Protected	Yes, fully vaccinated	Fully-vaccinated	2	Pfizer	2021-06-01	Yes	341	11	Strongly agree	Somewhat agree	Somewhat agree	Somewhat agree	Strongly disagree	Strongly agree	Strongly agree	Strongly agree	Strongly agree	Somewhat agree	No
s518	surveyed	Female	28	Metropolitan Area of Barcelona	No, this year is the first time	No	1	No	No	Yes	2021-07-10	2021-07-10	Allways or most of the time	Most of the time		No	No						Half-Protected	Half vaccinated (I was waiting for the second dose)	Half-vaccinated	1	Pfizer	2021-07-01	No			Strongly agree	Somewhat agree	Somewhat agree	Somewhat disagree	Strongly agree	Somewhat agree	Strongly agree	Somewhat agree	Strongly agree	Somewhat disagree	No
s521	surveyed	Female	30	Metropolitan Area of Barcelona	Yes, I have come another time	No	1	Yes	No	No	2021-07-08	2021-07-08	Allways or most of the time	Most of the time		No	No						Half-Protected	No	Not Vaccinated	0			Yes	402	13	Strongly agree	Strongly agree	Somewhat disagree	Strongly agree	Strongly disagree	Strongly agree	Strongly agree	Strongly agree	Strongly agree	Strongly agree	Yes
s522	surveyed	Female	32	Metropolitan Area of Barcelona	Yes, I come every year or almost	No	1	No	No	Yes	2021-07-10	2021-07-10	Allways or most of the time	Most of the time		No	No						Not protected	No	Not Vaccinated	0			No			Strongly agree	Somewhat agree	Strongly disagree	Strongly agree	Strongly disagree	Strongly agree	Strongly agree	Strongly agree	Strongly agree	Strongly agree	Yes
s523	surveyed	Male	29	Metropolitan Area of Barcelona	Yes, I have come another time	No	1	Yes	No	No	2021-07-08	2021-07-08	Otherwise	Less than half of the time		No	No						Half-Protected	Half vaccinated (I was waiting for the second dose)	Half-vaccinated	1	Moderna	2021-07-01	No			Strongly agree	Strongly agree	Somewhat disagree	Somewhat agree	Somewhat disagree	Somewhat agree	Strongly agree	Strongly agree	Strongly agree	Strongly agree	Yes
s524	surveyed	Female	27	Catalonia or Spain	No, this year is the first time	No	1	No	Yes	No	2021-07-09	2021-07-09	Allways or most of the time	All the time or almost		No	No						Not protected	No	Not Vaccinated	0			No			Strongly agree	Strongly agree	Strongly disagree	Strongly agree	Strongly disagree	Strongly agree	Strongly agree	Strongly agree	Strongly agree	Strongly agree	Yes
s525	surveyed	Male	35	Metropolitan Area of Barcelona	Yes, I have come another time	No	1	No	Yes	No	2021-07-09	2021-07-09	Otherwise	Less than half of the time		No	No						Half-Protected	Half vaccinated (I was waiting for the second dose)	Half-vaccinated	1	Pfizer	2021-06-01	No			Somewhat agree	Strongly agree	Strongly disagree	Somewhat agree	Strongly disagree	Somewhat agree	Strongly agree	Strongly agree	Strongly agree	Somewhat disagree	Yes
s527	surveyed	Male	61	Metropolitan Area of Barcelona	Yes, I have come another time	No	1	Yes	No	No	2021-07-08	2021-07-08	Allways or most of the time	Most of the time		No	No						Protected	Yes, fully vaccinated	Fully-vaccinated	2	AstraZeneca	2021-06-01	No			Strongly agree	Somewhat disagree	Somewhat disagree	Somewhat disagree	Somewhat agree	Somewhat agree	Somewhat agree	Somewhat agree	Somewhat agree	Somewhat disagree	Yes
s528	surveyed	Female	39	Metropolitan Area of Barcelona	Yes, I have come another time	No	1	No	No	Yes	2021-07-10	2021-07-10	Allways or most of the time	Most of the time		No	No						Protected	Yes, fully vaccinated	Fully-vaccinated	2	Moderna	2021-06-01	No			Strongly agree	Somewhat disagree	Somewhat disagree	Somewhat disagree	Somewhat agree	Somewhat agree	Somewhat agree	Strongly agree	Somewhat agree	Somewhat disagree	Yes
s529	surveyed	Male	30	Metropolitan Area of Barcelona	No, this year is the first time	No	1	Yes	No	No	2021-07-08	2021-07-08	Allways or most of the time	Most of the time		No	No						Half-Protected	Half vaccinated (I was waiting for the second dose)	Half-vaccinated	1	Moderna	2021-07-01	No			Strongly disagree	Somewhat disagree	Somewhat disagree	Strongly agree	Strongly disagree	Strongly agree	Strongly agree	Strongly agree	Strongly agree	Strongly agree	Yes
s530	surveyed	Female	25	Metropolitan Area of Barcelona	No, this year is the first time	No	1	No	No	Yes	2021-07-10	2021-07-10	Otherwise	About half of the time		No	No						Protected	Yes, fully vaccinated	Fully-vaccinated	2	Moderna	2021-05-01	No			Strongly agree	Somewhat agree	Somewhat agree	Somewhat agree	Somewhat agree	Somewhat agree	Strongly agree	Strongly agree	Strongly agree	Strongly agree	No
s531	surveyed	Male	26	Metropolitan Area of Barcelona	Yes, I have come another time	No	1	Yes	No	No	2021-07-08	2021-07-08	Allways or most of the time	Most of the time	2021-07-17	Yes	Yes	8	No	No			Not protected	No	Not Vaccinated	0			No			Somewhat agree	Somewhat disagree	Somewhat disagree	Somewhat agree	Somewhat agree	Somewhat agree	Somewhat agree	Somewhat agree	Somewhat agree	Somewhat agree	Yes
s532	surveyed	Male	33	Metropolitan Area of Barcelona	Yes, I have come another time	No	1	No	Yes	No	2021-07-09	2021-07-09	Otherwise	About half of the time		No	No						Half-Protected	Half vaccinated (I was waiting for the second dose)	Half-vaccinated	1	Moderna	2021-06-01	No			Strongly agree	Somewhat agree	Strongly disagree	Somewhat agree	Strongly disagree	Strongly agree	Strongly agree	Strongly agree	Strongly agree	Strongly agree	Yes
s533	surveyed	Female	47	Catalonia or Spain	No, this year is the first time	No	1	Yes	No	No	2021-07-08	2021-07-08	Allways or most of the time	All the time or almost		No	No						Protected	Yes, fully vaccinated	Fully-vaccinated	2	Pfizer	2021-06-01	No			Somewhat agree	Somewhat agree	Strongly disagree	Somewhat agree	Strongly disagree	Somewhat agree	Strongly agree	Strongly agree	Somewhat agree	Strongly agree	Yes
s534	surveyed	Male	25	Metropolitan Area of Barcelona	Yes, I come every year or almost	No	1	No	Yes	No	2021-07-09	2021-07-09	Otherwise	Less than half of the time		No	No						Protected	Yes, fully vaccinated	Fully-vaccinated	2	AstraZeneca	2021-03-01	Yes	37	1	Strongly agree	Somewhat disagree	Strongly agree	Somewhat disagree	Strongly disagree	Somewhat agree	Strongly agree	Strongly agree	Strongly agree	Somewhat disagree	No
s537	surveyed	Female	36	Metropolitan Area of Barcelona	Yes, I come every year or almost	No	2	No	Yes	Yes	2021-07-09	2021-07-10	Allways or most of the time	Most of the time		No	No						Half-Protected	Half vaccinated (I was waiting for the second dose)	Half-vaccinated	1	Pfizer	2021-06-01	No			Somewhat agree	Strongly disagree	Somewhat disagree	Strongly disagree	Strongly agree	Strongly agree	Somewhat disagree	Somewhat agree	Somewhat agree	Somewhat disagree	Yes
s538	surveyed	Female	26	Catalonia or Spain	No, this year is the first time	No	1	No	No	Yes	2021-07-10	2021-07-10	Allways or most of the time	All the time or almost		No	No						Not protected	No	Not Vaccinated	0			No			Strongly agree	Somewhat agree	Strongly disagree	Somewhat agree	Somewhat disagree	Somewhat agree	Strongly agree	Somewhat agree	Somewhat agree	Somewhat agree	Yes
s539	surveyed	Female	32	Metropolitan Area of Barcelona	Yes, I have come another time	No	1	No	No	Yes	2021-07-10	2021-07-10	Otherwise	About half of the time		No	No						Not protected	No	Not Vaccinated	0			No			Somewhat agree	Somewhat agree	Somewhat agree	Somewhat agree	Somewhat disagree	Somewhat agree	Somewhat agree	Somewhat agree	Somewhat agree	Somewhat disagree	No
s540	surveyed	Female	53	Metropolitan Area of Barcelona	Yes, I have come another time	No	1	No	No	Yes	2021-07-10	2021-07-10	Allways or most of the time	Most of the time		No	No						Protected	Yes, fully vaccinated	Fully-vaccinated	2	Pfizer	2021-05-01	No			Strongly agree	Somewhat disagree	Somewhat agree	Somewhat disagree	Somewhat agree	Somewhat agree	Somewhat agree	Somewhat agree	Strongly agree	Strongly agree	No
s544	surveyed	Female	29	Metropolitan Area of Barcelona	No, this year is the first time	No	1	No	No	Yes	2021-07-10	2021-07-10	Allways or most of the time	All the time or almost		No	No						Half-Protected	No	Not Vaccinated	0			Yes	129	4	Strongly agree	Somewhat agree	Somewhat disagree	Somewhat agree	Somewhat agree	Strongly agree	Strongly agree	Strongly agree	Strongly agree	Strongly agree	Yes
s545	surveyed	Male	63	Metropolitan Area of Barcelona	Yes, I come every year or almost	No	3	Yes	Yes	Yes	2021-07-08	2021-07-10	Allways or most of the time	Most of the time		No	No						Protected	Yes, fully vaccinated	Fully-vaccinated	2	AstraZeneca	2021-06-01	No			Strongly agree	Somewhat agree	Somewhat disagree	Strongly agree	Strongly disagree	Somewhat agree	Strongly agree	Strongly agree	Strongly agree	Somewhat agree	Yes
s546	surveyed	Female	27	Metropolitan Area of Barcelona	No, this year is the first time	No	1	No	Yes	No	2021-07-09	2021-07-09	Allways or most of the time	Most of the time		No	No						Protected	Yes, fully vaccinated	Fully-vaccinated	2	Pfizer	2021-02-01	No			Somewhat disagree	Strongly disagree	Strongly disagree	Strongly disagree	Somewhat agree	Somewhat disagree	Somewhat agree	Somewhat agree	Strongly disagree	Somewhat agree	Yes
s547	surveyed	Male	27	Metropolitan Area of Barcelona	Yes, I have come another time	No	2	No	Yes	Yes	2021-07-09	2021-07-10	Allways or most of the time	All the time or almost		No	No						Protected	Yes, fully vaccinated	Fully-vaccinated	2	Moderna	2020-12-01	Yes	433	14	Strongly agree	Somewhat agree	Strongly disagree	Somewhat agree	Somewhat agree	Strongly agree	Strongly agree	Strongly agree	Strongly agree	Strongly agree	Yes
s548	surveyed	Male	49	Metropolitan Area of Barcelona	No, this year is the first time	No	1	No	Yes	No	2021-07-09	2021-07-09	Otherwise	About half of the time		No	No						Protected	Yes, fully vaccinated	Fully-vaccinated	2	Pfizer	2021-06-01	No			Strongly agree	Somewhat agree	Somewhat disagree	Somewhat agree	Somewhat disagree	Somewhat agree	Somewhat agree	Strongly agree	Strongly agree	Somewhat agree	Yes
s549	surveyed	Female	33	Metropolitan Area of Barcelona	No, this year is the first time	No	1	No	Yes	No	2021-07-09	2021-07-09	Otherwise	About half of the time		No	No						Protected	Yes, fully vaccinated	Fully-vaccinated	2	Pfizer	2021-01-01	No			Strongly agree	Somewhat agree	Somewhat disagree	Somewhat agree	Somewhat agree	Somewhat agree	Somewhat agree	Somewhat agree	Somewhat agree	Somewhat agree	Yes
s550	surveyed	Male	29	Catalonia or Spain	No, this year is the first time	No	1	Yes	No	No	2021-07-08	2021-07-08	Allways or most of the time	Most of the time		No	No						Not protected	No	Not Vaccinated	0			No			Strongly agree	Somewhat agree	Somewhat agree	Somewhat agree	Strongly disagree	Somewhat agree	Somewhat agree	Somewhat agree	Somewhat agree	Strongly agree	No
s551	surveyed	Female	25	Metropolitan Area of Barcelona	No, this year is the first time	No	1	No	No	Yes	2021-07-10	2021-07-10	Allways or most of the time	Most of the time		No	No						Protected	Yes, fully vaccinated	Fully-vaccinated	2	AstraZeneca	2021-06-01	No			Strongly agree	Somewhat agree	Strongly disagree	Somewhat agree	Strongly agree	Somewhat agree	Strongly agree	Somewhat agree	Somewhat agree	Somewhat agree	Yes
s552	surveyed	Male	27	Metropolitan Area of Barcelona	Yes, I have come another time	No	1	Yes	No	No	2021-07-08	2021-07-08	Allways or most of the time	All the time or almost	2021-07-10	No	Yes	2	No	No			Not protected	No	Not Vaccinated	0			No			Strongly agree	Somewhat agree	Somewhat disagree	Somewhat agree	Somewhat agree	Somewhat agree	Strongly agree	Strongly agree	Strongly agree	Strongly agree	Yes
s553	surveyed	Female	41	Metropolitan Area of Barcelona	No, this year is the first time	No	1	No	No	Yes	2021-07-10	2021-07-10	Allways or most of the time	Most of the time		No	No						Half-Protected	Yes, fully vaccinated	Fully-vaccinated (July)	2	Pfizer	2021-07-01	No			Strongly disagree	Strongly disagree	Strongly disagree	Strongly disagree	Strongly agree	Somewhat agree	Somewhat agree	Somewhat agree	Strongly disagree	Strongly agree	Yes
s554	surveyed	Female	41	Metropolitan Area of Barcelona	Yes, I have come another time	No	1	No	Yes	No	2021-07-09	2021-07-09	Otherwise	About half of the time		No	No						Protected	Yes, fully vaccinated	Fully-vaccinated	2	Janssen	2021-01-01	No			Somewhat agree	Somewhat disagree	Somewhat disagree	Somewhat agree	Somewhat disagree	Somewhat agree	Strongly agree	Strongly agree	Strongly agree	Strongly disagree	Yes
s556	surveyed	Female	33	Metropolitan Area of Barcelona	No, this year is the first time	No	1	No	No	Yes	2021-07-10	2021-07-10	Allways or most of the time	All the time or almost		No	No						Protected	Yes, fully vaccinated	Fully-vaccinated (July)	2	Moderna	2021-07-01	Yes	280	9	Strongly agree	Somewhat agree	Strongly disagree	Somewhat agree	Somewhat disagree	Somewhat agree	Somewhat agree	Somewhat agree	Somewhat agree	Somewhat agree	Yes
s558	surveyed	Male	36	Metropolitan Area of Barcelona	Yes, I come every year or almost	No	1	No	Yes	No	2021-07-09	2021-07-09	Otherwise	About half of the time		No	No						Half-Protected	Half vaccinated (I was waiting for the second dose)	Half-vaccinated	1	Pfizer	2021-06-01	No			Somewhat agree	Somewhat agree	Somewhat disagree	Strongly agree	Somewhat disagree	Somewhat agree	Strongly agree	Somewhat agree	Somewhat agree	Strongly disagree	Yes
s559	surveyed	Female	43	Metropolitan Area of Barcelona	Yes, I come every year or almost	No	2	No	Yes	Yes	2021-07-09	2021-07-10	Allways or most of the time	All the time or almost		No	No						Half-Protected	Yes, fully vaccinated	Fully-vaccinated (July)	2	Pfizer	2021-07-01	No			Somewhat agree	Somewhat agree	Somewhat disagree	Somewhat agree	Somewhat disagree	Strongly agree	Strongly agree	Strongly agree	Strongly agree	Somewhat agree	Yes
s560	surveyed	Male	37	Metropolitan Area of Barcelona	Yes, I come every year or almost	No	2	No	Yes	Yes	2021-07-09	2021-07-10	Allways or most of the time	Most of the time		No	No						Half-Protected	Half vaccinated (I was waiting for the second dose)	Half-vaccinated	1	Pfizer	2021-06-01	No			Strongly agree	Somewhat disagree	Strongly agree	Somewhat agree	Somewhat agree	Somewhat agree	Strongly agree	Strongly agree	Strongly agree	Strongly agree	No
s561	surveyed	Female	35	Metropolitan Area of Barcelona	No, this year is the first time	No	1	No	No	Yes	2021-07-10	2021-07-10	Otherwise	About half of the time		No	No						Not protected	No	Not Vaccinated	0			No			Somewhat agree	Strongly agree	Somewhat disagree	Somewhat agree	Somewhat agree	Strongly agree	Strongly agree	Strongly agree	Strongly agree	Somewhat agree	Yes
s562	surveyed	Female	29	Metropolitan Area of Barcelona	Yes, I come every year or almost	No	2	No	Yes	Yes	2021-07-09	2021-07-10	Allways or most of the time	All the time or almost		No	No						Protected	Yes, fully vaccinated	Fully-vaccinated	2	Moderna	2021-03-01	No			Strongly agree	Strongly agree	Strongly disagree	Strongly agree	Strongly disagree	Strongly agree	Strongly agree	Strongly agree	Strongly agree	Strongly agree	Yes
s563	surveyed	Male	40	Metropolitan Area of Barcelona	Yes, I have come another time	No	1	No	Yes	No	2021-07-09	2021-07-09	Allways or most of the time	Most of the time		No	No						Half-Protected	Half vaccinated (I was waiting for the second dose)	Half-vaccinated	1	Pfizer	2021-07-01	No			Strongly agree	Somewhat agree	Somewhat disagree	Somewhat agree	Somewhat agree	Somewhat agree	Somewhat agree	Somewhat agree	Somewhat agree	Somewhat agree	Yes
s564	surveyed	Female	32	Metropolitan Area of Barcelona	No, this year is the first time	No	1	Yes	No	No	2021-07-08	2021-07-08	Allways or most of the time	All the time or almost		No	No						Not protected	No	Not Vaccinated	0			No			Strongly agree	Somewhat agree	Strongly disagree	Strongly agree	Somewhat disagree	Strongly agree	Strongly agree	Strongly agree	Strongly agree	Somewhat agree	Yes
s565	surveyed	Female	28	Metropolitan Area of Barcelona	Yes, I have come another time	No	1	No	Yes	No	2021-07-09	2021-07-09	Allways or most of the time	All the time or almost		No	No						Not protected	No	Not Vaccinated	0			No			Strongly agree	Strongly disagree	Strongly agree	Strongly disagree	Strongly agree	Strongly disagree	Somewhat disagree	Somewhat disagree	Somewhat disagree	Somewhat disagree	No
s566	surveyed	Male	27	Metropolitan Area of Barcelona	No, this year is the first time	No	1	No	Yes	No	2021-07-09	2021-07-09	Allways or most of the time	Most of the time		No	No						Protected	Yes, fully vaccinated	Fully-vaccinated (July)	2	Pfizer	2021-07-01	Yes	188	6	Strongly agree	Somewhat agree	Somewhat disagree	Strongly agree	Strongly disagree	Strongly agree	Strongly agree	Strongly agree	Strongly agree	Strongly agree	Yes
s567	surveyed	Male	34	Catalonia or Spain	No, this year is the first time	No	1	No	No	Yes	2021-07-10	2021-07-10	Allways or most of the time	All the time or almost		No	No						Half-Protected	No	Not Vaccinated	0			Yes	37	1	Strongly agree	Strongly agree	Strongly disagree	Strongly agree	Strongly disagree	Strongly agree	Strongly agree	Strongly agree	Strongly agree	Strongly agree	Yes
s568	surveyed	Female	25	Metropolitan Area of Barcelona	No, this year is the first time	No	1	No	Yes	No	2021-07-09	2021-07-09	Allways or most of the time	Most of the time		No	No						Protected	Yes, fully vaccinated	Fully-vaccinated	2	Pfizer	2021-02-01	No			Strongly agree	Somewhat agree	Somewhat disagree	Somewhat agree	Somewhat disagree	Somewhat agree	Strongly agree	Strongly agree	Strongly agree	Strongly agree	Yes
s571	surveyed	Male	29	Metropolitan Area of Barcelona	No, this year is the first time	No	1	Yes	No	No	2021-07-08	2021-07-08	Otherwise	Almost never		No	No						Half-Protected	Half vaccinated (I was waiting for the second dose)	Half-vaccinated	1	Moderna	2021-07-01	No			Strongly agree	Strongly disagree	Strongly agree	Somewhat agree	Somewhat disagree	Strongly agree	Strongly agree	Strongly agree	Strongly agree	Somewhat agree	No
s572	surveyed	Male	34	Metropolitan Area of Barcelona	Yes, I have come another time	No	1	Yes	No	No	2021-07-08	2021-07-08	Otherwise	About half of the time		No	No						Half-Protected	Half vaccinated (I was waiting for the second dose)	Half-vaccinated	1	Pfizer	2021-07-01	No			Strongly agree	Somewhat disagree	Somewhat disagree	Somewhat disagree	Somewhat agree	Somewhat agree	Strongly agree	Somewhat agree	Strongly agree	Strongly disagree	Yes
s573	surveyed	Male	40	Metropolitan Area of Barcelona	Yes, I have come another time	No	1	No	Yes	No	2021-07-09	2021-07-09	Allways or most of the time	All the time or almost		No	No						Half-Protected	Yes, fully vaccinated	Fully-vaccinated (July)	2	Pfizer	2021-07-01	No			Strongly agree	Strongly agree	Somewhat disagree	Strongly agree	Strongly disagree	Somewhat agree	Strongly agree	Strongly agree	Strongly agree	Strongly agree	Yes
s574	surveyed	Female	18	Metropolitan Area of Barcelona	No, this year is the first time	No	1	Yes	No	No	2021-07-08	2021-07-08	Allways or most of the time	Most of the time		No	No						Not protected	No	Not Vaccinated	0			No			Somewhat agree	Somewhat agree	Somewhat disagree	Somewhat agree	Strongly agree	Somewhat agree	Somewhat agree	Somewhat agree	Somewhat agree	Somewhat agree	Yes
s575	surveyed	Female	33	Metropolitan Area of Barcelona	No, this year is the first time	No	3	Yes	Yes	Yes	2021-07-08	2021-07-10	Allways or most of the time	Most of the time		No	No						Protected	Yes, fully vaccinated	Fully-vaccinated	2	Pfizer	2021-03-01	No			Strongly agree	Somewhat agree	Strongly disagree	Strongly agree	Strongly disagree	Strongly agree	Strongly agree	Strongly agree	Strongly agree	Somewhat agree	Yes
s576	surveyed	Female	35	Metropolitan Area of Barcelona	Yes, I have come another time	No	1	No	No	Yes	2021-07-10	2021-07-10	Allways or most of the time	All the time or almost	2021-07-17	Yes	Yes	4	No	No			Half-Protected	Half vaccinated (I was waiting for the second dose)	Half-vaccinated	1	Pfizer	2021-06-01	No			Somewhat agree	Somewhat disagree	Somewhat disagree	Somewhat agree	Strongly agree	Somewhat disagree	Somewhat agree	Somewhat agree	Somewhat agree	Somewhat agree	Yes
s577	surveyed	Male	54	Metropolitan Area of Barcelona	Yes, I come every year or almost	No	3	Yes	Yes	Yes	2021-07-08	2021-07-10	Allways or most of the time	All the time or almost		No	No						Protected	Yes, fully vaccinated	Fully-vaccinated	2	Pfizer	2021-06-01	No			Somewhat agree	Strongly disagree	Somewhat disagree	Somewhat disagree	Somewhat agree	Somewhat disagree	Somewhat disagree	Somewhat disagree	Somewhat disagree	Somewhat disagree	Yes
s578	surveyed	Female	22	Metropolitan Area of Barcelona	No, this year is the first time	No	1	Yes	No	No	2021-07-08	2021-07-08	Otherwise	Less than half of the time		No	No						Half-Protected	Half vaccinated (I was waiting for the second dose)	Half-vaccinated	1	Pfizer	2021-07-01	No			Strongly agree	Somewhat disagree	Strongly disagree	Somewhat agree	Somewhat disagree	Strongly agree	Strongly agree	Strongly agree	Strongly agree	Strongly agree	Yes
s579	surveyed	Female	16	Metropolitan Area of Barcelona	No, this year is the first time	No	1	Yes	No	No	2021-07-08	2021-07-08	Otherwise	Less than half of the time		No	No						Half-Protected	No	Not Vaccinated	0			Yes	68	2	Somewhat agree	Strongly disagree	Somewhat agree	Somewhat disagree	Somewhat agree	Somewhat agree	Strongly agree	Somewhat agree	Somewhat agree	Somewhat agree	No
s580	surveyed	Female	21	Metropolitan Area of Barcelona	No, this year is the first time	No	1	Yes	No	No	2021-07-08	2021-07-08	Allways or most of the time	Most of the time		No	No						Half-Protected	Half vaccinated (I was waiting for the second dose)	Half-vaccinated	1	Pfizer	2021-07-01	No			Strongly agree	Somewhat agree	Strongly disagree	Somewhat agree	Somewhat agree	Somewhat agree	Strongly agree	Strongly agree	Somewhat agree	Somewhat agree	Yes
s581	surveyed	Male	32	Metropolitan Area of Barcelona	No, this year is the first time	No	1	Yes	No	No	2021-07-08	2021-07-08	Allways or most of the time	Most of the time		No	No						Not protected	No	Not Vaccinated	0			No			Strongly agree	Somewhat disagree	Somewhat agree	Somewhat agree	Somewhat disagree	Somewhat agree	Somewhat agree	Somewhat agree	Strongly agree	Strongly agree	No
s582	surveyed	Female	24	Metropolitan Area of Barcelona	Yes, I come every year or almost	No	1	Yes	No	No	2021-07-08	2021-07-08	Otherwise	Less than half of the time		No	No						Protected	Yes, fully vaccinated	Fully-vaccinated	2	AstraZeneca	2021-05-01	No			Strongly agree	Somewhat disagree	Strongly agree	Somewhat agree	Somewhat disagree	Somewhat agree	Strongly agree	Somewhat agree	Strongly agree	Strongly agree	No
s583	surveyed	Male	27	Metropolitan Area of Barcelona	No, this year is the first time	No	1	No	No	Yes	2021-07-10	2021-07-10	Allways or most of the time	All the time or almost	2021-07-15	Yes	No		No	No			Not protected	No	Not Vaccinated	0			No			Somewhat agree	Strongly disagree	Strongly agree	Strongly disagree	Strongly agree	Somewhat agree	Somewhat disagree	Somewhat agree	Somewhat disagree	Somewhat agree	No
s585	surveyed	Female	35	Metropolitan Area of Barcelona	Yes, I have come another time	No	1	No	No	Yes	2021-07-10	2021-07-10	Allways or most of the time	All the time or almost		No	No						Half-Protected	Half vaccinated (I was waiting for the second dose)	Half-vaccinated	1	Pfizer	2021-07-01	No			Strongly agree	Somewhat agree	Somewhat disagree	Somewhat agree	Somewhat disagree	Strongly agree	Strongly agree	Strongly agree	Strongly agree	Strongly agree	Yes
s586	surveyed	Female	29	Metropolitan Area of Barcelona	No, this year is the first time	No	2	No	Yes	Yes	2021-07-09	2021-07-10	Allways or most of the time	All the time or almost		No	No						Half-Protected	No	Not Vaccinated	0			Yes	188	6	Somewhat agree	Somewhat disagree	Somewhat disagree	Somewhat agree	Strongly agree	Somewhat agree	Strongly agree	Strongly agree	Strongly agree	Strongly agree	Yes
s587	surveyed	Male	27	Catalonia or Spain	No, this year is the first time	No	1	Yes	No	No	2021-07-08	2021-07-08	Otherwise	Less than half of the time		No	No						Not protected	No	Not Vaccinated	0			No			Strongly agree	Somewhat agree	Somewhat agree	Strongly agree	Somewhat disagree	Somewhat agree	Strongly agree	Strongly agree	Strongly agree	Somewhat agree	No
s588	surveyed	Male	27	Metropolitan Area of Barcelona	No, this year is the first time	No	1	No	Yes	No	2021-07-09	2021-07-09	Otherwise	About half of the time	2021-07-15	Yes	Yes	4	No	No			Not protected	No	Not Vaccinated	0			No			Somewhat agree	Somewhat agree	Somewhat agree	Somewhat agree	Somewhat disagree	Somewhat agree	Somewhat agree	Somewhat agree	Somewhat agree	Somewhat agree	No
s589	surveyed	Female	35	Catalonia or Spain	No, this year is the first time	No	1	No	No	Yes	2021-07-10	2021-07-10	Allways or most of the time	Most of the time		No	No						Half-Protected	Half vaccinated (I was waiting for the second dose)	Half-vaccinated	1	Pfizer	2021-07-01	No			Strongly agree	Somewhat agree	Strongly disagree	Strongly agree	Somewhat disagree	Somewhat agree	Strongly agree	Strongly agree	Strongly agree	Somewhat agree	Yes
s590	surveyed	Male	27	Metropolitan Area of Barcelona	Yes, I have come another time	No	1	Yes	No	No	2021-07-08	2021-07-08	Allways or most of the time	Most of the time		No	No						Half-Protected	Half vaccinated (I was waiting for the second dose)	Half-vaccinated	1	Pfizer	2021-07-01	No			Strongly agree	Somewhat disagree	Somewhat agree	Somewhat disagree	Somewhat agree	Somewhat agree	Strongly agree	Somewhat agree	Strongly agree	Somewhat agree	No
s591	surveyed	Female	33	Metropolitan Area of Barcelona	No, this year is the first time	No	1	No	Yes	No	2021-07-09	2021-07-09	Allways or most of the time	All the time or almost		No	No						Protected	Yes, fully vaccinated	Fully-vaccinated	2	Pfizer	2021-06-01	No			Strongly agree	Somewhat disagree	Somewhat disagree	Somewhat disagree	Somewhat disagree	Somewhat agree	Somewhat agree	Somewhat agree	Somewhat agree	Somewhat agree	Yes
s592	surveyed	Female	27	Metropolitan Area of Barcelona	No, this year is the first time	No	2	No	Yes	Yes	2021-07-09	2021-07-10	Allways or most of the time	Most of the time	2021-07-12	Yes	Yes	2	No	No			Half-Protected	Half vaccinated (I was waiting for the second dose)	Half-vaccinated	1	Pfizer	2021-07-01	No			Strongly agree	Somewhat disagree	Somewhat agree	Somewhat agree	Somewhat agree	Somewhat agree	Somewhat agree	Somewhat agree	Somewhat agree	Somewhat disagree	No
s593	surveyed	Male	22	Metropolitan Area of Barcelona	No, this year is the first time	No	1	Yes	No	No	2021-07-08	2021-07-08	Allways or most of the time	Most of the time		No	No						Half-Protected	Half vaccinated (I was waiting for the second dose)	Half-vaccinated	1	Pfizer	2021-07-01	No			Strongly agree	Somewhat disagree	Somewhat agree	Somewhat agree	Strongly disagree	Somewhat agree	Strongly agree	Somewhat agree	Somewhat agree	Somewhat agree	No
s594	surveyed	Female	22	Catalonia or Spain	No, this year is the first time	No	1	No	Yes	No	2021-07-09	2021-07-09	Otherwise	Less than half of the time		No	No						Protected	Yes, fully vaccinated	Fully-vaccinated	2	Pfizer	2021-02-01	Yes	433	14	Strongly agree	Somewhat disagree	Somewhat agree	Somewhat agree	Somewhat agree	Somewhat agree	Strongly agree	Somewhat agree	Somewhat agree	Somewhat agree	No
s596	surveyed	Male	26	Metropolitan Area of Barcelona	No, this year is the first time	No	1	No	Yes	No	2021-07-09	2021-07-09	Allways or most of the time	Most of the time		No	No						Half-Protected	No	Not Vaccinated	0			Yes	37	1	Strongly agree	Somewhat agree	Somewhat disagree	Somewhat agree	Somewhat disagree	Strongly agree	Strongly agree	Strongly agree	Strongly agree	Strongly agree	Yes
s597	surveyed	Female	40	Metropolitan Area of Barcelona	Yes, I have come another time	No	1	Yes	No	No	2021-07-08	2021-07-08	Allways or most of the time	Most of the time		No	No						Half-Protected	Yes, fully vaccinated	Fully-vaccinated (July)	2	Pfizer	2021-07-01	No			Strongly agree	Somewhat agree	Somewhat disagree	Somewhat agree	Somewhat disagree	Strongly agree	Strongly agree	Strongly agree	Strongly agree	Somewhat agree	Yes
s598	surveyed	Male	25	Metropolitan Area of Barcelona	No, this year is the first time	No	3	Yes	Yes	Yes	2021-07-08	2021-07-10	Otherwise	About half of the time		No	No						Half-Protected	Half vaccinated (I was waiting for the second dose)	Half-vaccinated	1	Pfizer	2021-07-01	No			Strongly agree	Somewhat disagree	Somewhat disagree	Somewhat agree	Strongly agree	Strongly agree	Strongly agree	Strongly agree	Strongly agree	Somewhat agree	Yes
s599	surveyed	Female	48	Metropolitan Area of Barcelona	No, this year is the first time	No	1	No	No	Yes	2021-07-10	2021-07-10	Allways or most of the time	All the time or almost		No	No						Protected	Yes, fully vaccinated	Fully-vaccinated	2	Pfizer	2021-06-01	Yes	494	16	Somewhat disagree	Somewhat agree	Strongly disagree	Somewhat agree	Strongly disagree	Somewhat disagree	Strongly agree	Strongly agree	Somewhat agree	Strongly disagree	Yes
s600	surveyed	Female	22	Metropolitan Area of Barcelona	No, this year is the first time	No	1	Yes	No	No	2021-07-08	2021-07-08	Allways or most of the time	Most of the time	2021-07-13	Yes	Yes	5	Contact inside the festival	Yes	0	Yes	Not protected	No	Not Vaccinated	0			No			Strongly agree	Strongly disagree	Somewhat disagree	Somewhat agree	Somewhat agree	Somewhat agree	Strongly agree	Somewhat agree	Somewhat agree	Somewhat agree	Yes
s602	surveyed	Female	23	Metropolitan Area of Barcelona	No, this year is the first time	No	3	Yes	No	Yes	2021-07-08	2021-07-10	Allways or most of the time	Most of the time		No	No						Not protected	No	Not Vaccinated	0			No			Strongly agree	Strongly agree	Strongly disagree	Strongly agree	Strongly disagree	Strongly agree	Strongly agree	Strongly agree	Strongly agree	Strongly agree	Yes
s603	surveyed	Female	30	Metropolitan Area of Barcelona	No, this year is the first time	No	1	No	Yes	No	2021-07-09	2021-07-09	Allways or most of the time	All the time or almost	2021-07-16	Yes	Yes	4	No	No			Half-Protected	Half vaccinated (I was waiting for the second dose)	Half-vaccinated	1	Pfizer	2021-07-01	No			Somewhat agree	Somewhat disagree	Somewhat agree	Somewhat disagree	Somewhat agree	Somewhat agree	Somewhat disagree	Somewhat agree	Somewhat agree	Somewhat disagree	No
s604	surveyed	Male	31	Metropolitan Area of Barcelona	Yes, I come every year or almost	No	3	Yes	Yes	Yes	2021-07-08	2021-07-10	Otherwise	Less than half of the time		No	No						Not protected	No	Not Vaccinated	0			No			Somewhat agree	Somewhat agree	Somewhat agree	Somewhat agree	Somewhat disagree	Somewhat agree	Somewhat agree	Somewhat agree	Strongly agree	Strongly agree	No
s605	surveyed	Female	41	Metropolitan Area of Barcelona	No, this year is the first time	No	1	No	Yes	No	2021-07-09	2021-07-09	Allways or most of the time	All the time or almost		No	No						Protected	Yes, fully vaccinated	Fully-vaccinated	2	Pfizer	2021-06-01	Yes	280	9	Strongly agree	Somewhat agree	Strongly disagree	Somewhat agree	Strongly disagree	Somewhat agree	Strongly agree	Strongly agree	Strongly agree	Strongly agree	Yes
s606	surveyed	Male	32	Catalonia or Spain	No, this year is the first time	No	1	No	Yes	No	2021-07-09	2021-07-09	Allways or most of the time	Most of the time		No	No						Half-Protected	Half vaccinated (I was waiting for the second dose)	Half-vaccinated	1	Moderna	2021-07-01	No			Somewhat agree	Somewhat agree	Somewhat disagree	Somewhat agree	Somewhat disagree	Strongly agree	Somewhat agree	Strongly agree	Somewhat agree	Strongly agree	Yes
s607	surveyed	Male	37	Metropolitan Area of Barcelona	Yes, I have come another time	No	1	No	No	Yes	2021-07-10	2021-07-10	Allways or most of the time	Most of the time	2021-07-13	No	Yes	3	Contact inside the festival	Yes	0	Yes	Half-Protected	Half vaccinated (I was waiting for the second dose)	Half-vaccinated	1	Pfizer	2021-07-01	No			Somewhat agree	Somewhat disagree	Somewhat disagree	Somewhat disagree	Somewhat disagree	Somewhat agree	Somewhat agree	Somewhat agree	Somewhat agree	Somewhat disagree	Yes
s608	surveyed	Non-binary	34	Metropolitan Area of Barcelona	Yes, I come every year or almost	No	1	No	Yes	No	2021-07-09	2021-07-09	Otherwise	Less than half of the time		No	No						Protected	Yes, fully vaccinated	Fully-vaccinated	2	Pfizer	2021-06-01	No			Strongly agree	Strongly disagree	Somewhat agree	Somewhat agree	Somewhat agree	Somewhat agree	Strongly agree	Strongly agree	Strongly agree	Strongly agree	No
s610	surveyed	Female	27	Metropolitan Area of Barcelona	Yes, I have come another time	No	1	No	Yes	No	2021-07-09	2021-07-09	Otherwise	About half of the time		No	No						Protected	Half vaccinated (I was waiting for the second dose)	Half-vaccinated	1	Pfizer	2021-07-01	Yes	494	16	Somewhat agree	Somewhat disagree	Somewhat agree	Somewhat agree	Somewhat agree	Somewhat agree	Somewhat agree	Somewhat agree	Somewhat agree	Somewhat agree	No
s611	surveyed	Female	27	Metropolitan Area of Barcelona	No, this year is the first time	No	2	No	Yes	Yes	2021-07-09	2021-07-10	Allways or most of the time	Most of the time		No	No						Not protected	No	Not Vaccinated	0			No			Strongly agree	Somewhat agree	Somewhat disagree	Somewhat agree	Somewhat disagree	Somewhat agree	Strongly agree	Strongly agree	Strongly agree	Strongly agree	Yes
s612	surveyed	Male	30	Metropolitan Area of Barcelona	Yes, I have come another time	No	1	Yes	No	No	2021-07-08	2021-07-08	Allways or most of the time	Most of the time		No	No						Protected	Yes, fully vaccinated	Fully-vaccinated	2	AstraZeneca	2021-05-01	No			Strongly agree	Somewhat disagree	Somewhat agree	Somewhat disagree	Strongly agree	Somewhat agree	Somewhat agree	Somewhat agree	Strongly agree	Somewhat agree	No
s613	surveyed	Male	27	Metropolitan Area of Barcelona	Yes, I come every year or almost	No	3	Yes	Yes	Yes	2021-07-08	2021-07-10	Allways or most of the time	Most of the time		No	No						Not protected	No	Not Vaccinated	0			No			Strongly agree	Somewhat agree	Somewhat disagree	Strongly agree	Strongly disagree	Strongly agree	Strongly agree	Strongly agree	Strongly agree	Strongly agree	Yes
s614	surveyed	Female	38	Catalonia or Spain	No, this year is the first time	No	1	No	Yes	No	2021-07-09	2021-07-09	Allways or most of the time	Most of the time		No	No						Half-Protected	Half vaccinated (I was waiting for the second dose)	Half-vaccinated	1	Pfizer	2021-06-01	No			Strongly agree	Somewhat disagree	Somewhat disagree	Somewhat disagree	Somewhat agree	Somewhat agree	Somewhat agree	Somewhat agree	Somewhat agree	Somewhat agree	Yes
s615	surveyed	Female	27	Catalonia or Spain	No, this year is the first time	No	2	No	Yes	Yes	2021-07-09	2021-07-10	Otherwise	Less than half of the time		No	No						Not protected	No	Not Vaccinated	0			No			Strongly agree	Somewhat disagree	Strongly agree	Somewhat disagree	Somewhat agree	Somewhat disagree	Somewhat agree	Somewhat agree	Somewhat agree	Somewhat agree	No
s616	surveyed	Female	42	Metropolitan Area of Barcelona	Yes, I come every year or almost	No	2	No	Yes	Yes	2021-07-09	2021-07-10	Otherwise	About half of the time		No	No						Half-Protected	Yes, fully vaccinated	Fully-vaccinated (July)	2	Pfizer	2021-07-01	No			Strongly agree	Somewhat agree	Somewhat disagree	Somewhat agree	Somewhat disagree	Somewhat agree	Strongly agree	Strongly agree	Strongly agree	Somewhat agree	Yes
s617	surveyed	Female	30	Metropolitan Area of Barcelona	No, this year is the first time	No	1	No	No	Yes	2021-07-10	2021-07-10	Allways or most of the time	Most of the time		No	No						Not protected	No	Not Vaccinated	0			No			Strongly agree	Somewhat disagree	Somewhat agree	Somewhat agree	Strongly disagree	Strongly agree	Strongly agree	Strongly agree	Strongly agree	Strongly agree	No
s618	surveyed	Male	34	Metropolitan Area of Barcelona	No, this year is the first time	No	1	Yes	No	No	2021-07-08	2021-07-08	Otherwise	About half of the time		No	No						Half-Protected	Half vaccinated (I was waiting for the second dose)	Half-vaccinated	1	Pfizer	2021-06-01	No			Somewhat agree	Somewhat agree	Somewhat agree	Somewhat agree	Somewhat disagree	Strongly agree	Somewhat agree	Strongly agree	Somewhat agree	Somewhat agree	No
s619	surveyed	Female	35	Metropolitan Area of Barcelona	Yes, I come every year or almost	No	1	No	No	Yes	2021-07-10	2021-07-10	Allways or most of the time	Most of the time		No	No						Half-Protected	Half vaccinated (I was waiting for the second dose)	Half-vaccinated	1	Pfizer	2021-06-01	No			Strongly agree	Strongly agree	Strongly disagree	Strongly agree	Somewhat disagree	Strongly agree	Strongly agree	Strongly agree	Strongly agree	Strongly agree	Yes
s621	surveyed	Female	17	Metropolitan Area of Barcelona	No, this year is the first time	No	1	Yes	No	No	2021-07-08	2021-07-08	Allways or most of the time	All the time or almost		No	No						Protected	Yes, fully vaccinated	Fully-vaccinated (July)	2	Pfizer	2021-07-01	Yes	249	8	Strongly agree	Somewhat agree	Strongly disagree	Somewhat agree	Strongly agree	Somewhat agree	Strongly agree	Strongly agree	Strongly agree	Strongly agree	Yes
s622	surveyed	Female	25	Metropolitan Area of Barcelona	No, this year is the first time	No	1	No	Yes	No	2021-07-09	2021-07-09	Allways or most of the time	All the time or almost	2021-07-19	Yes	Yes	9	No	No			Not protected	No	Not Vaccinated	0			No			Strongly agree	Strongly disagree	Strongly disagree	Strongly disagree	Somewhat agree	Somewhat agree	Strongly agree	Somewhat agree	Somewhat agree	Somewhat disagree	Yes
s625	surveyed	Female	37	Metropolitan Area of Barcelona	Yes, I have come another time	No	1	No	No	Yes	2021-07-10	2021-07-10	Allways or most of the time	Most of the time		No	No						Half-Protected	Half vaccinated (I was waiting for the second dose)	Half-vaccinated	1	Pfizer	2021-06-01	No			Somewhat agree	Somewhat disagree	Somewhat agree	Somewhat agree	Somewhat disagree	Somewhat agree	Somewhat agree	Strongly agree	Strongly agree	Strongly agree	No
s626	surveyed	Male	30	Metropolitan Area of Barcelona	No, this year is the first time	No	3	Yes	Yes	Yes	2021-07-08	2021-07-10	Allways or most of the time	All the time or almost		No	No						Half-Protected	Half vaccinated (I was waiting for the second dose)	Half-vaccinated	1	Moderna	2021-06-01	No			Somewhat agree	Strongly agree	Strongly disagree	Strongly agree	Strongly disagree	Strongly agree	Strongly agree	Strongly agree	Somewhat agree	Strongly agree	Yes
s628	surveyed	Male	30	Metropolitan Area of Barcelona	No, this year is the first time	No	2	No	Yes	Yes	2021-07-09	2021-07-10	Allways or most of the time	Most of the time	2021-07-19	Yes	Yes	7	No	No			Not protected	No	Not Vaccinated	0			No			Strongly agree	Somewhat agree	Somewhat agree	Somewhat agree	Somewhat agree	Strongly agree	Strongly agree	Strongly agree	Strongly agree	Strongly agree	No
s629	surveyed	Male	49	Metropolitan Area of Barcelona	Yes, I have come another time	No	2	No	Yes	Yes	2021-07-09	2021-07-10	Allways or most of the time	All the time or almost		No	No						Half-Protected	No	Not Vaccinated	0			Yes	129	4	Strongly agree	Somewhat agree	Somewhat agree	Strongly agree	Somewhat disagree	Strongly agree	Strongly agree	Strongly agree	Somewhat agree	Strongly agree	No
s630	surveyed	Female	31	Metropolitan Area of Barcelona	Yes, I have come another time	No	3	Yes	Yes	Yes	2021-07-08	2021-07-10	Allways or most of the time	All the time or almost		No	No						Protected	Yes, fully vaccinated	Fully-vaccinated	2	Pfizer	2021-03-01	No			Somewhat agree	Somewhat agree	Strongly disagree	Somewhat agree	Somewhat agree	Somewhat agree	Somewhat agree	Strongly agree	Strongly agree	Somewhat agree	Yes
s631	surveyed	Male	27	Catalonia or Spain	Yes, I have come another time	No	1	No	Yes	No	2021-07-09	2021-07-09	Allways or most of the time	Most of the time		No	No						Protected	Yes, fully vaccinated	Fully-vaccinated	2	Moderna	2021-02-01	Yes	341	11	Somewhat agree	Strongly disagree	Somewhat agree	Somewhat agree	Somewhat disagree	Somewhat agree	Somewhat agree	Somewhat agree	Strongly agree	Strongly agree	No
s632	surveyed	Male	27	Metropolitan Area of Barcelona	Yes, I come every year or almost	No	2	No	Yes	Yes	2021-07-09	2021-07-10	Otherwise	About half of the time		No	No						Protected	Yes, fully vaccinated	Fully-vaccinated (July)	2	Moderna	2021-07-01	Yes	341	11	Strongly agree	Somewhat disagree	Somewhat agree	Strongly agree	Somewhat disagree	Somewhat agree	Strongly agree	Strongly agree	Strongly agree	Strongly agree	No
s633	surveyed	Male	21	Metropolitan Area of Barcelona	No, this year is the first time	No	1	No	Yes	No	2021-07-09	2021-07-09	Otherwise	About half of the time		No	No						Protected	Yes, fully vaccinated	Fully-vaccinated	2	AstraZeneca	2021-05-01	No			Strongly agree	Somewhat disagree	Strongly disagree	Somewhat disagree	Strongly disagree	Somewhat agree	Strongly agree	Strongly agree	Somewhat agree	Somewhat agree	Yes
s634	surveyed	Female	32	Metropolitan Area of Barcelona	Yes, I have come another time	No	1	No	Yes	No	2021-07-09	2021-07-09	Otherwise	Less than half of the time		No	No						Protected	Yes, fully vaccinated	Fully-vaccinated	2	AstraZeneca	2021-06-01	No			Strongly agree	Somewhat disagree	Strongly agree	Somewhat agree	Somewhat agree	Somewhat agree	Strongly agree	Strongly agree	Strongly agree	Strongly agree	No
s635	surveyed	Male	23	Metropolitan Area of Barcelona	No, this year is the first time	No	1	No	No	Yes	2021-07-10	2021-07-10	Otherwise	About half of the time		No	No						Protected	Yes, fully vaccinated	Fully-vaccinated	2	Janssen	2021-06-01	No			Strongly agree	Somewhat agree	Somewhat disagree	Somewhat agree	Somewhat disagree	Strongly agree	Strongly agree	Strongly agree	Strongly agree	Strongly agree	Yes
s637	surveyed	Male	38	Metropolitan Area of Barcelona	Yes, I come every year or almost	No	3	Yes	Yes	Yes	2021-07-08	2021-07-10	Otherwise	About half of the time		No	No						Half-Protected	Half vaccinated (I was waiting for the second dose)	Half-vaccinated	1	Pfizer	2021-06-01	No			Strongly agree	Somewhat agree	Somewhat disagree	Somewhat agree	Somewhat agree	Somewhat agree	Somewhat agree	Somewhat agree	Strongly agree	Somewhat agree	Yes
s638	surveyed	Male	27	Metropolitan Area of Barcelona	No, this year is the first time	No	1	No	No	Yes	2021-07-10	2021-07-10	Otherwise	About half of the time		No	No						Half-Protected	Half vaccinated (I was waiting for the second dose)	Half-vaccinated	1	Moderna	2021-06-01	No			Somewhat agree	Somewhat agree	Somewhat disagree	Somewhat agree	Somewhat disagree	Somewhat agree	Strongly agree	Strongly agree	Strongly agree	Strongly agree	Yes
s639	surveyed	Female	55	Metropolitan Area of Barcelona	Yes, I come every year or almost	No	2	No	Yes	Yes	2021-07-09	2021-07-10	Otherwise	About half of the time		No	No						Protected	Yes, fully vaccinated	Fully-vaccinated	2	Pfizer	2021-06-01	No			Strongly agree	Somewhat agree	Somewhat disagree	Somewhat agree	Strongly disagree	Strongly agree	Strongly agree	Strongly agree	Strongly agree	Strongly agree	Yes
s641	surveyed	Male	29	Metropolitan Area of Barcelona	No, this year is the first time	No	1	No	No	Yes	2021-07-10	2021-07-10	Allways or most of the time	All the time or almost		No	No						Half-Protected	No	Not Vaccinated	0			Yes	188	6	Strongly agree	Somewhat agree	Somewhat disagree	Strongly agree	Somewhat disagree	Strongly agree	Strongly agree	Strongly agree	Strongly agree	Somewhat agree	Yes
s642	surveyed	Female	25	Metropolitan Area of Barcelona	Yes, I have come another time	No	1	Yes	No	No	2021-07-08	2021-07-08	Otherwise	Less than half of the time		No	No						Protected	Yes, fully vaccinated	Fully-vaccinated	2	Pfizer	2021-06-01	No			Strongly agree	Somewhat disagree	Somewhat disagree	Somewhat agree	Strongly agree	Somewhat disagree	Somewhat agree	Somewhat agree	Strongly agree	Somewhat agree	Yes
s643	surveyed	Male	26	Metropolitan Area of Barcelona	Yes, I have come another time	No	1	Yes	No	No	2021-07-08	2021-07-08	Otherwise	Less than half of the time		No	No						Protected	Yes, fully vaccinated	Fully-vaccinated	2	Janssen	2021-06-01	No			Somewhat agree	Strongly disagree	Strongly agree	Strongly disagree	Strongly agree	Strongly agree	Strongly agree	Strongly agree	Strongly agree	Strongly disagree	No
s644	surveyed	Male	43	Metropolitan Area of Barcelona	Yes, I have come another time	No	1	No	Yes	No	2021-07-09	2021-07-09	Allways or most of the time	Most of the time		No	No						Half-Protected	Yes, fully vaccinated	Fully-vaccinated (July)	2	Pfizer	2021-07-01	No			Somewhat disagree	Strongly disagree	Strongly agree	Somewhat agree	Somewhat agree	Somewhat agree	Somewhat agree	Strongly agree	Somewhat agree	Somewhat disagree	No
s646	surveyed	Female	37	Catalonia or Spain	No, this year is the first time	No	1	No	No	Yes	2021-07-10	2021-07-10	Allways or most of the time	All the time or almost		No	No						Half-Protected	Half vaccinated (I was waiting for the second dose)	Half-vaccinated	1	Pfizer	2021-07-01	No			Somewhat agree	Somewhat agree	Strongly disagree	Somewhat agree	Somewhat disagree	Somewhat agree	Somewhat agree	Strongly agree	Somewhat agree	Somewhat disagree	Yes
s647	surveyed	Female	34	Metropolitan Area of Barcelona	Yes, I have come another time	No	2	No	Yes	Yes	2021-07-09	2021-07-10	Allways or most of the time	Most of the time		No	No						Protected	Yes, fully vaccinated	Fully-vaccinated	2	Moderna	2021-03-01	No			Strongly agree	Strongly disagree	Somewhat agree	Strongly disagree	Strongly agree	Strongly agree	Strongly agree	Somewhat agree	Somewhat agree	Somewhat disagree	No
s648	surveyed	Male	36	Metropolitan Area of Barcelona	No, this year is the first time	No	2	No	Yes	Yes	2021-07-09	2021-07-10	Allways or most of the time	Most of the time		No	No						Protected	Half vaccinated (I was waiting for the second dose)	Half-vaccinated	1	AstraZeneca	2021-03-01	Yes	37	1	Somewhat agree	Somewhat agree	Somewhat disagree	Somewhat agree	Somewhat disagree	Strongly agree	Strongly agree	Strongly agree	Somewhat agree	Somewhat agree	Yes
s649	surveyed	Female	21	Metropolitan Area of Barcelona	No, this year is the first time	No	1	Yes	No	No	2021-07-08	2021-07-08	Otherwise	Almost never	2021-07-12	Yes	Yes	1	Contact inside the festival	Yes	0	Yes	Not protected	No	Not Vaccinated	0			No			Somewhat agree	Strongly agree	Strongly agree	Somewhat agree	Somewhat disagree	Somewhat agree	Strongly agree	Strongly agree	Strongly agree	Strongly agree	No
s650	surveyed	Female	35	Metropolitan Area of Barcelona	Yes, I have come another time	No	1	No	Yes	No	2021-07-09	2021-07-09	Allways or most of the time	Most of the time		No	No						Not protected	No	Not Vaccinated	0			No			Strongly agree	Somewhat agree	Somewhat disagree	Somewhat agree	Somewhat agree	Strongly agree	Strongly agree	Strongly agree	Strongly agree	Somewhat agree	Yes
s651	surveyed	Female	37	Metropolitan Area of Barcelona	Yes, I come every year or almost	No	2	No	Yes	Yes	2021-07-09	2021-07-10	Allways or most of the time	Most of the time		No	No						Protected	Yes, fully vaccinated	Fully-vaccinated	2	Pfizer	2021-03-01	No			Somewhat agree	Strongly disagree	Somewhat agree	Somewhat disagree	Somewhat agree	Strongly agree	Somewhat agree	Strongly agree	Somewhat agree	Somewhat disagree	No
s652	surveyed	Male	50	Metropolitan Area of Barcelona	Yes, I have come another time	No	1	No	Yes	No	2021-07-09	2021-07-09	Allways or most of the time	All the time or almost		No	No						Protected	Yes, fully vaccinated	Fully-vaccinated	2	Moderna	2021-03-01	No			Strongly agree	Somewhat agree	Somewhat disagree	Somewhat agree	Strongly disagree	Strongly agree	Strongly agree	Strongly agree	Strongly agree	Strongly agree	Yes
s653	surveyed	Male	32	Metropolitan Area of Barcelona	Yes, I have come another time	No	1	No	No	Yes	2021-07-10	2021-07-10	Otherwise	About half of the time		No	No						Not protected	No	Not Vaccinated	0			No			Strongly agree	Somewhat agree	Somewhat disagree	Strongly agree	Strongly disagree	Strongly agree	Somewhat agree	Somewhat agree	Strongly agree	Somewhat agree	Yes
s654	surveyed	Female	30	Metropolitan Area of Barcelona	No, this year is the first time	No	3	Yes	Yes	Yes	2021-07-08	2021-07-10	Allways or most of the time	All the time or almost		No	No						Not protected	No	Not Vaccinated	0			No			Strongly agree	Strongly agree	Strongly disagree	Strongly agree	Strongly disagree	Strongly agree	Strongly agree	Strongly agree	Strongly agree	Strongly agree	Yes
s655	surveyed	Female	29	Metropolitan Area of Barcelona	No, this year is the first time	No	1	No	No	Yes	2021-07-10	2021-07-10	Otherwise	About half of the time		No	No						Half-Protected	Half vaccinated (I was waiting for the second dose)	Half-vaccinated	1	Moderna	2021-07-01	No			Strongly agree	Strongly agree	Somewhat disagree	Somewhat agree	Somewhat agree	Somewhat agree	Strongly agree	Somewhat agree	Strongly agree	Somewhat agree	Yes
s656	surveyed	Female	28	Metropolitan Area of Barcelona	No, this year is the first time	No	1	Yes	No	No	2021-07-08	2021-07-08	Allways or most of the time	All the time or almost	2021-07-12	Yes	Yes	3	No	No			Not protected	No	Not Vaccinated	0			No			Somewhat agree	Somewhat disagree	Somewhat agree	Somewhat disagree	Strongly agree	Somewhat agree	Somewhat agree	Somewhat agree	Somewhat disagree	Somewhat agree	No
s657	surveyed	Female	37	Metropolitan Area of Barcelona	No, this year is the first time	No	1	No	Yes	No	2021-07-09	2021-07-09	Allways or most of the time	All the time or almost		No	No						Protected	Yes, fully vaccinated	Fully-vaccinated	2	AstraZeneca	2021-05-01	No			Somewhat disagree	Somewhat agree	Somewhat agree	Somewhat agree	Somewhat agree	Somewhat agree	Somewhat agree	Somewhat agree	Somewhat agree	Somewhat disagree	No
s658	surveyed	Female	27	Metropolitan Area of Barcelona	No, this year is the first time	No	1	No	No	Yes	2021-07-10	2021-07-10	Otherwise	About half of the time		No	No						Half-Protected	Half vaccinated (I was waiting for the second dose)	Half-vaccinated	1	Pfizer	2021-07-01	No			Somewhat agree	Somewhat agree	Somewhat disagree	Somewhat agree	Somewhat disagree	Strongly agree	Strongly agree	Strongly agree	Strongly agree	Strongly agree	Yes
s659	surveyed	Male	38	Metropolitan Area of Barcelona	No, this year is the first time	No	1	No	Yes	No	2021-07-09	2021-07-09	Otherwise	About half of the time		No	No						Half-Protected	Half vaccinated (I was waiting for the second dose)	Half-vaccinated	1	Pfizer	2021-06-01	No			Somewhat agree	Strongly disagree	Strongly agree	Somewhat disagree	Somewhat agree	Somewhat disagree	Somewhat agree	Strongly disagree	Strongly disagree	Somewhat disagree	No
s660	surveyed	Female	40	Metropolitan Area of Barcelona	No, this year is the first time	No	1	No	No	Yes	2021-07-10	2021-07-10	Allways or most of the time	All the time or almost		No	No						Half-Protected	No	Not Vaccinated	0			Yes	188	6	Strongly agree	Strongly agree	Strongly disagree	Strongly agree	Strongly disagree	Strongly agree	Strongly agree	Strongly agree	Strongly agree	Strongly agree	Yes
s661	surveyed	Female	46	Catalonia or Spain	No, this year is the first time	No	1	No	No	Yes	2021-07-10	2021-07-10	Allways or most of the time	All the time or almost		No	No						Half-Protected	Half vaccinated (I was waiting for the second dose)	Half-vaccinated	1	Pfizer	2021-07-01	No			Somewhat agree	Somewhat agree	Strongly disagree	Somewhat agree	Somewhat disagree	Somewhat agree	Strongly agree	Strongly agree	Somewhat agree	Somewhat disagree	Yes
s662	surveyed	Male	48	Metropolitan Area of Barcelona	Yes, I have come another time	No	2	No	Yes	Yes	2021-07-09	2021-07-10	Allways or most of the time	All the time or almost		No	No						Protected	Yes, fully vaccinated	Fully-vaccinated	2	Pfizer	2021-06-01	No			Somewhat agree	Strongly agree	Strongly disagree	Strongly agree	Strongly disagree	Strongly agree	Strongly agree	Strongly agree	Strongly agree	Somewhat agree	Yes
s663	surveyed	Male	31	Metropolitan Area of Barcelona	No, this year is the first time	No	1	No	Yes	No	2021-07-09	2021-07-09	Allways or most of the time	Most of the time		No	No						Half-Protected	Half vaccinated (I was waiting for the second dose)	Half-vaccinated	1	Moderna	2021-06-01	No			Strongly agree	Strongly agree	Somewhat disagree	Somewhat agree	Strongly disagree	Strongly agree	Strongly agree	Strongly agree	Strongly agree	Strongly agree	Yes
s664	surveyed	Male	41	Metropolitan Area of Barcelona	Yes, I come every year or almost	No	2	No	Yes	Yes	2021-07-09	2021-07-10	Allways or most of the time	Most of the time		No	No						Half-Protected	Yes, fully vaccinated	Fully-vaccinated (July)	2	Pfizer	2021-07-01	No			Strongly agree	Somewhat disagree	Somewhat agree	Somewhat agree	Somewhat disagree	Somewhat agree	Strongly agree	Strongly agree	Strongly agree	Somewhat disagree	No
s665	surveyed	Female	24	Metropolitan Area of Barcelona	No, this year is the first time	No	1	No	No	Yes	2021-07-10	2021-07-10	Allways or most of the time	Most of the time		No	No						Not protected	No	Not Vaccinated	0			No			Strongly agree	Strongly agree	Somewhat disagree	Somewhat agree	Strongly agree	Somewhat agree	Somewhat agree	Strongly agree	Strongly agree	Somewhat agree	Yes
s666	surveyed	Male	37	Metropolitan Area of Barcelona	Yes, I come every year or almost	No	1	No	Yes	No	2021-07-09	2021-07-09	Allways or most of the time	Most of the time		No	No						Not protected	No	Not Vaccinated	0			No			Strongly agree	Somewhat disagree	Somewhat disagree	Somewhat agree	Somewhat disagree	Somewhat agree	Somewhat agree	Somewhat agree	Somewhat agree	Somewhat agree	Yes
s667	surveyed	Male	24	Catalonia or Spain	No, this year is the first time	No	1	Yes	No	No	2021-07-08	2021-07-08	Allways or most of the time	Most of the time		No	No						Not protected	No	Not Vaccinated	0			No			Somewhat agree	Somewhat disagree	Somewhat disagree	Somewhat agree	Somewhat agree	Somewhat agree	Strongly agree	Strongly agree	Somewhat agree	Somewhat agree	Yes
s668	surveyed	Female	24	Metropolitan Area of Barcelona	No, this year is the first time	No	3	Yes	Yes	Yes	2021-07-08	2021-07-10	Allways or most of the time	Most of the time		No	No						Protected	Yes, fully vaccinated	Fully-vaccinated	2	AstraZeneca	2021-05-01	No			Strongly agree	Strongly agree	Strongly agree	Somewhat disagree	Somewhat agree	Somewhat agree	Somewhat agree	Somewhat agree	Strongly agree	Somewhat disagree	No
s669	surveyed	Female	48	Metropolitan Area of Barcelona	Yes, I have come another time	No	1	No	Yes	No	2021-07-09	2021-07-09	Allways or most of the time	All the time or almost		No	No						Half-Protected	Yes, fully vaccinated	Fully-vaccinated (July)	2	Pfizer	2021-07-01	No			Somewhat agree	Somewhat disagree	Somewhat agree	Somewhat disagree	Somewhat agree	Somewhat agree	Somewhat agree	Somewhat agree	Somewhat agree	Somewhat disagree	No
s670	surveyed	Female	47	Metropolitan Area of Barcelona	Yes, I come every year or almost	No	2	No	Yes	Yes	2021-07-09	2021-07-10	Allways or most of the time	Most of the time		No	No						Half-Protected	Yes, fully vaccinated	Fully-vaccinated (July)	2	Pfizer	2021-07-01	No			Strongly agree	Somewhat agree	Somewhat disagree	Somewhat agree	Strongly agree	Somewhat agree	Strongly agree	Strongly agree	Strongly agree	Somewhat agree	Yes
s671	surveyed	Female	47	Catalonia or Spain	No, this year is the first time	No	1	No	No	Yes	2021-07-10	2021-07-10	Allways or most of the time	Most of the time		No	No						Protected	Yes, fully vaccinated	Fully-vaccinated	2	Pfizer	2021-06-01	No			Strongly agree	Somewhat agree	Strongly disagree	Strongly agree	Strongly disagree	Strongly agree	Strongly agree	Strongly agree	Strongly agree	Strongly agree	Yes
s672	surveyed	Male	20	Catalonia or Spain	No, this year is the first time	No	3	Yes	No	Yes	2021-07-08	2021-07-10	Allways or most of the time	Most of the time		No	No						Half-Protected	Half vaccinated (I was waiting for the second dose)	Half-vaccinated	1	Pfizer	2021-07-01	No			Strongly agree	Strongly disagree	Strongly agree	Strongly agree	Strongly agree	Strongly agree	Strongly agree	Strongly agree	Strongly agree	Somewhat disagree	No
s673	surveyed	Male	38	Metropolitan Area of Barcelona	No, this year is the first time	No	1	No	Yes	No	2021-07-09	2021-07-09	Allways or most of the time	Most of the time		No	No						Half-Protected	Half vaccinated (I was waiting for the second dose)	Half-vaccinated	1	Pfizer	2021-06-01	No			Somewhat agree	Somewhat agree	Somewhat disagree	Somewhat agree	Somewhat disagree	Strongly agree	Strongly agree	Strongly agree	Strongly agree	Somewhat agree	Yes
s674	surveyed	Female	40	Metropolitan Area of Barcelona	No, this year is the first time	No	1	No	Yes	No	2021-07-09	2021-07-09	Otherwise	About half of the time		No	No						Protected	Yes, fully vaccinated	Fully-vaccinated	2	Pfizer	2021-06-01	Yes	249	8	Strongly agree	Strongly agree	Strongly disagree	Strongly agree	Strongly disagree	Strongly agree	Strongly agree	Strongly agree	Strongly agree	Strongly agree	Yes
s675	surveyed	Male	29	Catalonia or Spain	No, this year is the first time	No	1	Yes	No	No	2021-07-08	2021-07-08	Allways or most of the time	All the time or almost		No	No						Not protected	No	Not Vaccinated	0			No			Strongly agree	Strongly agree	Somewhat disagree	Strongly agree	Strongly disagree	Strongly agree	Strongly agree	Strongly agree	Strongly agree	Strongly agree	Yes
s676	surveyed	Male	38	Metropolitan Area of Barcelona	No, this year is the first time	No	1	No	No	Yes	2021-07-10	2021-07-10	Otherwise	About half of the time		No	No						Not protected	No	Not Vaccinated	0			No			Strongly agree	Strongly agree	Somewhat disagree	Somewhat agree	Somewhat agree	Strongly agree	Strongly agree	Strongly agree	Strongly agree	Strongly agree	Yes
s677	surveyed	Male	43	Metropolitan Area of Barcelona	No, this year is the first time	No	1	No	Yes	No	2021-07-09	2021-07-09	Allways or most of the time	All the time or almost		No	No						Half-Protected	Half vaccinated (I was waiting for the second dose)	Half-vaccinated	1	Pfizer	2021-06-01	No			Strongly agree	Somewhat agree	Strongly disagree	Somewhat agree	Somewhat agree	Strongly agree	Somewhat agree	Somewhat agree	Strongly agree	Strongly agree	Yes
s678	surveyed	Female	23	Metropolitan Area of Barcelona	No, this year is the first time	No	2	No	Yes	Yes	2021-07-09	2021-07-10	Allways or most of the time	All the time or almost		No	No						Half-Protected	Yes, fully vaccinated	Fully-vaccinated (July)	2	Janssen	2021-07-01	No			Somewhat agree	Somewhat disagree	Somewhat disagree	Somewhat disagree	Somewhat agree	Somewhat agree	Somewhat agree	Somewhat agree	Somewhat agree	Somewhat agree	Yes
s680	surveyed	Non-binary	23	Metropolitan Area of Barcelona	No, this year is the first time	No	2	Yes	Yes	No	2021-07-08	2021-07-09	Allways or most of the time	Most of the time		No	No						Not protected	No	Not Vaccinated	0			No			Somewhat agree	Somewhat disagree	Somewhat agree	Somewhat disagree	Somewhat agree	Somewhat agree	Somewhat agree	Somewhat agree	Strongly agree	Somewhat disagree	No
s681	surveyed	Male	33	Metropolitan Area of Barcelona	No, this year is the first time	No	1	No	No	Yes	2021-07-10	2021-07-10	Otherwise	About half of the time		No	No						Half-Protected	No	Not Vaccinated	0			Yes	7	0	Strongly agree	Somewhat disagree	Somewhat agree	Somewhat agree	Somewhat agree	Somewhat agree	Strongly agree	Strongly agree	Strongly agree	Somewhat agree	No
s684	surveyed	Female	39	Metropolitan Area of Barcelona	Yes, I come every year or almost	No	2	No	Yes	Yes	2021-07-09	2021-07-10	Allways or most of the time	All the time or almost		No	No						Protected	Yes, fully vaccinated	Fully-vaccinated	2	Janssen	2021-06-01	Yes	433	14	Strongly agree	Somewhat agree	Strongly disagree	Strongly agree	Somewhat disagree	Strongly agree	Strongly agree	Strongly agree	Strongly agree	Strongly agree	Yes
s685	surveyed	Male	28	Catalonia or Spain	No, this year is the first time	No	2	No	Yes	Yes	2021-07-09	2021-07-10	Otherwise	Almost never	2021-07-12	Yes	Yes	1	No	No			Half-Protected	Half vaccinated (I was waiting for the second dose)	Half-vaccinated	1	Moderna	2021-07-01	No			Strongly agree	Strongly disagree	Strongly agree	Somewhat disagree	Somewhat agree	Somewhat agree	Strongly agree	Strongly agree	Strongly agree	Strongly agree	No
s686	surveyed	Male	25	Metropolitan Area of Barcelona	No, this year is the first time	No	1	No	Yes	No	2021-07-09	2021-07-09	Allways or most of the time	All the time or almost		No	No						Protected	Half vaccinated (I was waiting for the second dose)	Half-vaccinated	1	Pfizer	2021-07-01	Yes	310	10	Strongly agree	Somewhat disagree	Somewhat agree	Somewhat disagree	Somewhat agree	Somewhat agree	Somewhat agree	Somewhat agree	Strongly agree	Somewhat disagree	No
s687	surveyed	Female	31	Metropolitan Area of Barcelona	Yes, I have come another time	No	2	No	Yes	Yes	2021-07-09	2021-07-10	Allways or most of the time	Most of the time		No	No						Half-Protected	Half vaccinated (I was waiting for the second dose)	Half-vaccinated	1	Moderna	2021-06-01	No			Strongly agree	Somewhat agree	Somewhat disagree	Somewhat agree	Somewhat agree	Somewhat agree	Strongly agree	Strongly agree	Strongly agree	Strongly agree	Yes
s688	surveyed	Female	28	Metropolitan Area of Barcelona	No, this year is the first time	No	1	No	No	Yes	2021-07-10	2021-07-10	Allways or most of the time	All the time or almost		No	No						Protected	Yes, fully vaccinated	Fully-vaccinated	2	Moderna	2021-06-01	No			Somewhat agree	Somewhat agree	Strongly disagree	Somewhat agree	Somewhat disagree	Somewhat agree	Strongly agree	Strongly agree	Strongly agree	Strongly agree	Yes
s689	surveyed	Male	47	Metropolitan Area of Barcelona	No, this year is the first time	No	1	No	Yes	No	2021-07-09	2021-07-09	Otherwise	About half of the time		No	No						Half-Protected	Half vaccinated (I was waiting for the second dose)	Half-vaccinated	1	Moderna	2021-07-01	No			Somewhat agree	Somewhat agree	Strongly disagree	Somewhat agree	Strongly disagree	Strongly agree	Strongly agree	Strongly agree	Strongly agree	Strongly agree	Yes
s690	surveyed	Female	33	Metropolitan Area of Barcelona	No, this year is the first time	No	1	No	Yes	No	2021-07-09	2021-07-09	Allways or most of the time	All the time or almost		No	No						Half-Protected	Half vaccinated (I was waiting for the second dose)	Half-vaccinated	1	Pfizer	2021-07-01	No			Strongly agree	Somewhat disagree	Strongly disagree	Somewhat agree	Somewhat disagree	Somewhat agree	Strongly agree	Strongly agree	Strongly agree	Strongly agree	Yes
s691	surveyed	Male	30	Catalonia or Spain	No, this year is the first time	No	2	No	Yes	Yes	2021-07-09	2021-07-10	Allways or most of the time	Most of the time		No	No						Protected	Yes, fully vaccinated	Fully-vaccinated	2	Pfizer	2021-03-01	No			Strongly agree	Somewhat agree	Somewhat disagree	Somewhat agree	Somewhat disagree	Somewhat agree	Strongly agree	Strongly agree	Strongly agree	Somewhat agree	Yes
s692	surveyed	Male	26	Metropolitan Area of Barcelona	No, this year is the first time	No	1	No	Yes	No	2021-07-09	2021-07-09	Allways or most of the time	Most of the time	2021-07-14	Yes	No		No	No			Not protected	No	Not Vaccinated	0			No			Somewhat agree	Strongly disagree	Strongly agree	Somewhat disagree	Somewhat agree	Somewhat agree	Somewhat agree	Somewhat agree	Somewhat agree	Somewhat disagree	No
s693	surveyed	Female	35	Metropolitan Area of Barcelona	Yes, I come every year or almost	No	1	No	Yes	No	2021-07-09	2021-07-09	Allways or most of the time	All the time or almost		No	No						Half-Protected	Half vaccinated (I was waiting for the second dose)	Half-vaccinated	1	Pfizer	2021-06-01	No			Strongly agree	Somewhat agree	Strongly disagree	Somewhat agree	Somewhat disagree	Strongly agree	Strongly agree	Strongly agree	Strongly agree	Strongly agree	Yes
s694	surveyed	Female	44	Metropolitan Area of Barcelona	Yes, I have come another time	No	1	No	Yes	No	2021-07-09	2021-07-09	Allways or most of the time	All the time or almost		No	No						Protected	Yes, fully vaccinated	Fully-vaccinated	2	Janssen	2021-06-01	No			Strongly agree	Strongly agree	Strongly disagree	Somewhat agree	Strongly disagree	Strongly agree	Strongly agree	Strongly agree	Strongly agree	Somewhat agree	Yes
s695	surveyed	Female	39	Catalonia or Spain	No, this year is the first time	No	1	No	No	Yes	2021-07-10	2021-07-10	Allways or most of the time	All the time or almost		No	No						Half-Protected	No	Not Vaccinated	0			Yes	280	9	Somewhat agree	Somewhat agree	Somewhat disagree	Strongly agree	Strongly disagree	Strongly agree	Strongly agree	Strongly agree	Strongly agree	Somewhat agree	Yes
s696	surveyed	Male	27	Metropolitan Area of Barcelona	No, this year is the first time	No	1	No	No	Yes	2021-07-10	2021-07-10	Allways or most of the time	Most of the time		No	No						Not protected	No	Not Vaccinated	0			No			Somewhat agree	Somewhat disagree	Somewhat disagree	Somewhat agree	Somewhat disagree	Somewhat agree	Somewhat agree	Strongly agree	Somewhat agree	Somewhat disagree	Yes
s697	surveyed	Female	35	Metropolitan Area of Barcelona	Yes, I have come another time	No	1	No	Yes	No	2021-07-09	2021-07-09	Allways or most of the time	Most of the time		No	No						Half-Protected	Half vaccinated (I was waiting for the second dose)	Half-vaccinated	1	Pfizer	2021-06-01	No			Strongly agree	Somewhat agree	Somewhat agree	Somewhat agree	Somewhat agree	Somewhat agree	Somewhat agree	Somewhat agree	Somewhat agree	Somewhat agree	No
s698	surveyed	Female	25	Metropolitan Area of Barcelona	No, this year is the first time	No	1	Yes	No	No	2021-07-08	2021-07-08	Allways or most of the time	Most of the time		No	No						Protected	Yes, fully vaccinated	Fully-vaccinated	2	AstraZeneca	2021-06-01	No			Strongly disagree	Somewhat agree	Somewhat agree	Somewhat agree	Somewhat agree	Somewhat agree	Strongly agree	Somewhat agree	Strongly agree	Strongly agree	No
s699	surveyed	Female	42	Metropolitan Area of Barcelona	Yes, I have come another time	No	1	No	No	Yes	2021-07-10	2021-07-10	Allways or most of the time	All the time or almost		No	No						Half-Protected	Yes, fully vaccinated	Fully-vaccinated (July)	2	Pfizer	2021-07-01	No			Strongly agree	Strongly agree	Strongly disagree	Strongly agree	Strongly disagree	Strongly agree	Strongly agree	Strongly agree	Strongly agree	Strongly agree	Yes
s700	surveyed	Male	45	Catalonia or Spain	Yes, I have come another time	No	1	No	Yes	No	2021-07-09	2021-07-09	Allways or most of the time	All the time or almost		No	No						Half-Protected	Yes, fully vaccinated	Fully-vaccinated (July)	2	Pfizer	2021-07-01	No			Strongly agree	Somewhat agree	Somewhat disagree	Somewhat agree	Somewhat disagree	Somewhat agree	Somewhat agree	Somewhat agree	Somewhat agree	Somewhat agree	Yes
s701	surveyed	Female	26	Metropolitan Area of Barcelona	No, this year is the first time	No	1	Yes	No	No	2021-07-08	2021-07-08	Otherwise	Almost never		No	No						Not protected	No	Not Vaccinated	0			No			Strongly agree	Somewhat disagree	Somewhat agree	Somewhat agree	Strongly disagree	Somewhat agree	Strongly agree	Strongly agree	Strongly agree	Strongly agree	No
s702	surveyed	Male	41	Catalonia or Spain	Yes, I have come another time	No	2	No	Yes	Yes	2021-07-09	2021-07-10	Allways or most of the time	Most of the time		No	No						Half-Protected	Half vaccinated (I was waiting for the second dose)	Half-vaccinated	1	Pfizer	2021-06-01	No			Strongly agree	Strongly disagree	Somewhat disagree	Somewhat disagree	Strongly agree	Somewhat disagree	Somewhat agree	Somewhat agree	Strongly agree	Strongly disagree	Yes
s703	surveyed	Male	30	Metropolitan Area of Barcelona	Yes, I come every year or almost	No	3	Yes	No	Yes	2021-07-08	2021-07-10	Allways or most of the time	Most of the time		No	No						Half-Protected	Half vaccinated (I was waiting for the second dose)	Half-vaccinated	1	Pfizer	2021-07-01	No			Strongly agree	Somewhat disagree	Somewhat disagree	Somewhat agree	Somewhat agree	Somewhat agree	Strongly agree	Somewhat agree	Strongly agree	Strongly agree	Yes
s704	surveyed	Female	34	Metropolitan Area of Barcelona	No, this year is the first time	No	1	Yes	No	No	2021-07-08	2021-07-08	Allways or most of the time	Most of the time		No	No						Half-Protected	Half vaccinated (I was waiting for the second dose)	Half-vaccinated	1	Pfizer	2021-07-01	No			Somewhat agree	Somewhat agree	Somewhat disagree	Somewhat agree	Somewhat disagree	Somewhat agree	Somewhat agree	Somewhat agree	Strongly disagree	Strongly disagree	Yes
s705	surveyed	Female	23	Metropolitan Area of Barcelona	No, this year is the first time	No	1	No	No	Yes	2021-07-10	2021-07-10	Otherwise	Less than half of the time		No	No						Protected	Yes, fully vaccinated	Fully-vaccinated	2	Moderna	2021-05-01	No			Strongly agree	Somewhat agree	Strongly agree	Somewhat agree	Somewhat disagree	Somewhat agree	Strongly agree	Strongly agree	Strongly agree	Strongly agree	No
s706	surveyed	Female	27	Metropolitan Area of Barcelona	No, this year is the first time	No	3	Yes	Yes	Yes	2021-07-08	2021-07-10	Allways or most of the time	Most of the time		No	No						Protected	Yes, fully vaccinated	Fully-vaccinated	2	Moderna	2021-03-01	No			Strongly agree	Somewhat disagree	Somewhat agree	Somewhat agree	Strongly agree	Somewhat agree	Strongly agree	Somewhat agree	Strongly agree	Somewhat disagree	No
s707	surveyed	Female	57	Metropolitan Area of Barcelona	Yes, I have come another time	No	2	Yes	Yes	No	2021-07-08	2021-07-09	Allways or most of the time	All the time or almost		No	No						Protected	Yes, fully vaccinated	Fully-vaccinated	2	Pfizer	2021-05-01	No			Somewhat agree	Strongly disagree	Strongly agree	Somewhat disagree	Somewhat agree	Somewhat disagree	Somewhat agree	Somewhat agree	Somewhat agree	Somewhat agree	No
s708	surveyed	Female	24	Metropolitan Area of Barcelona	Yes, I have come another time	No	2	No	Yes	Yes	2021-07-09	2021-07-10	Allways or most of the time	All the time or almost		No	No						Not protected	No	Not Vaccinated	0			No			Somewhat agree	Strongly disagree	Somewhat agree	Somewhat agree	Somewhat agree	Somewhat agree	Strongly agree	Somewhat agree	Strongly agree	Somewhat agree	No
s709	surveyed	Male	28	Catalonia or Spain	No, this year is the first time	No	1	No	No	Yes	2021-07-10	2021-07-10	Allways or most of the time	All the time or almost		No	No						Not protected	No	Not Vaccinated	0			No			Somewhat agree	Strongly disagree	Somewhat agree	Somewhat disagree	Somewhat disagree	Strongly disagree	Somewhat agree	Somewhat agree	Somewhat agree	Strongly agree	No
s710	surveyed	Female	38	Metropolitan Area of Barcelona	Yes, I have come another time	No	3	Yes	Yes	Yes	2021-07-08	2021-07-10	Allways or most of the time	All the time or almost		No	No						Half-Protected	Half vaccinated (I was waiting for the second dose)	Half-vaccinated	1	Pfizer	2021-07-01	No			Somewhat disagree	Strongly disagree	Strongly agree	Somewhat disagree	Strongly agree	Somewhat disagree	Somewhat agree	Strongly disagree	Strongly disagree	Strongly disagree	No
s711	surveyed	Male	28	Metropolitan Area of Barcelona	No, this year is the first time	No	1	No	Yes	No	2021-07-09	2021-07-09	Allways or most of the time	Most of the time		No	No						Protected	Half vaccinated (I was waiting for the second dose)	Half-vaccinated	1	Pfizer	2021-07-01	Yes	372	12	Strongly agree	Somewhat disagree	Somewhat disagree	Somewhat agree	Somewhat disagree	Somewhat agree	Strongly agree	Strongly agree	Strongly agree	Somewhat disagree	Yes
s712	surveyed	Female	32	Metropolitan Area of Barcelona	Yes, I come every year or almost	No	1	No	No	Yes	2021-07-10	2021-07-10	Allways or most of the time	Most of the time		No	No						Half-Protected	Half vaccinated (I was waiting for the second dose)	Half-vaccinated	1	Moderna	2021-07-01	No			Strongly agree	Strongly agree	Strongly disagree	Somewhat agree	Somewhat agree	Strongly agree	Strongly agree	Strongly agree	Strongly agree	Somewhat agree	Yes
s713	surveyed	Female	52	Metropolitan Area of Barcelona	No, this year is the first time	No	1	No	Yes	No	2021-07-09	2021-07-09	Allways or most of the time	All the time or almost		No	No						Protected	Yes, fully vaccinated	Fully-vaccinated	2	Pfizer	2021-06-01	No			Strongly agree	Somewhat disagree	Somewhat disagree	Somewhat disagree	Somewhat agree	Somewhat agree	Somewhat agree	Somewhat agree	Somewhat agree	Somewhat agree	Yes
s714	surveyed	Male	32	Metropolitan Area of Barcelona	No, this year is the first time	No	1	No	Yes	No	2021-07-09	2021-07-09	Allways or most of the time	Most of the time		No	No						Half-Protected	No	Not Vaccinated	0			Yes	280	9	Strongly agree	Somewhat agree	Strongly disagree	Somewhat agree	Strongly disagree	Strongly agree	Strongly agree	Strongly agree	Strongly agree	Strongly agree	Yes
s715	surveyed	Female	30	Metropolitan Area of Barcelona	Yes, I have come another time	No	2	Yes	Yes	No	2021-07-08	2021-07-09	Allways or most of the time	Most of the time		No	No						Not protected	No	Not Vaccinated	0			No			Strongly agree	Somewhat agree	Somewhat disagree	Somewhat agree	Somewhat agree	Strongly agree	Strongly agree	Strongly agree	Strongly agree	Somewhat agree	Yes
s716	surveyed	Female	39	Metropolitan Area of Barcelona	No, this year is the first time	No	1	No	Yes	No	2021-07-09	2021-07-09	Allways or most of the time	All the time or almost		No	No						Half-Protected	Half vaccinated (I was waiting for the second dose)	Half-vaccinated	1	Pfizer	2021-06-01	No			Somewhat agree	Somewhat disagree	Somewhat disagree	Somewhat agree	Somewhat agree	Somewhat agree	Somewhat agree	Somewhat agree	Strongly agree	Somewhat agree	Yes
s717	surveyed	Male	42	Metropolitan Area of Barcelona	No, this year is the first time	No	1	No	No	Yes	2021-07-10	2021-07-10	Allways or most of the time	All the time or almost		No	No						Protected	Yes, fully vaccinated	Fully-vaccinated	2	Moderna	2021-05-01	No			Somewhat agree	Somewhat agree	Somewhat disagree	Somewhat agree	Somewhat disagree	Somewhat agree	Somewhat agree	Somewhat agree	Strongly agree	Somewhat agree	Yes
s718	surveyed	Male	35	Metropolitan Area of Barcelona	No, this year is the first time	No	1	No	Yes	No	2021-07-09	2021-07-09	Otherwise	Less than half of the time		No	No						Protected	Yes, fully vaccinated	Fully-vaccinated	2	AstraZeneca	2021-02-01	No			Strongly agree	Somewhat disagree	Strongly agree	Somewhat agree	Somewhat agree	Somewhat agree	Strongly agree	Strongly agree	Strongly agree	Somewhat agree	No
s719	surveyed	Male	26	Catalonia or Spain	No, this year is the first time	No	1	No	Yes	No	2021-07-09	2021-07-09	Allways or most of the time	Most of the time		No	No						Half-Protected	Half vaccinated (I was waiting for the second dose)	Half-vaccinated	1	Pfizer	2021-07-01	No			Strongly agree	Strongly disagree	Somewhat agree	Somewhat disagree	Strongly agree	Somewhat agree	Somewhat agree	Somewhat agree	Somewhat agree	Somewhat disagree	No
s720	surveyed	Male	41	Catalonia or Spain	No, this year is the first time	No	1	No	Yes	No	2021-07-09	2021-07-09	Allways or most of the time	All the time or almost		No	No						Half-Protected	Yes, fully vaccinated	Fully-vaccinated (July)	2	Pfizer	2021-07-01	No			Strongly agree	Somewhat agree	Somewhat disagree	Somewhat agree	Somewhat disagree	Somewhat agree	Somewhat agree	Strongly agree	Strongly agree	Somewhat agree	Yes
s721	surveyed	Male	44	Metropolitan Area of Barcelona	Yes, I come every year or almost	No	1	No	Yes	No	2021-07-09	2021-07-09	Allways or most of the time	Most of the time		No	No						Half-Protected	Half vaccinated (I was waiting for the second dose)	Half-vaccinated	1	Moderna	2021-06-01	No			Somewhat agree	Somewhat agree	Strongly disagree	Somewhat agree	Somewhat disagree	Somewhat disagree	Somewhat agree	Strongly agree	Strongly agree	Somewhat disagree	Yes
s722	surveyed	Male	28	Metropolitan Area of Barcelona	No, this year is the first time	No	1	No	Yes	No	2021-07-09	2021-07-09	Allways or most of the time	Most of the time		No	No						Half-Protected	Half vaccinated (I was waiting for the second dose)	Half-vaccinated	1	Pfizer	2021-07-01	No			Somewhat disagree	Somewhat agree	Somewhat disagree	Somewhat agree	Strongly agree	Somewhat agree	Somewhat agree	Somewhat agree	Somewhat disagree	Somewhat agree	Yes
s723	surveyed	Female	24	Metropolitan Area of Barcelona	Yes, I come every year or almost	No	1	No	Yes	No	2021-07-09	2021-07-09	Otherwise	About half of the time		No	No						Protected	Yes, fully vaccinated	Fully-vaccinated	2	Pfizer	2021-03-01	Yes	188	6	Strongly agree	Somewhat disagree	Somewhat agree	Somewhat disagree	Somewhat agree	Somewhat disagree	Somewhat agree	Somewhat agree	Somewhat agree	Somewhat agree	No
s724	surveyed	Male	56	Metropolitan Area of Barcelona	Yes, I have come another time	No	1	No	Yes	No	2021-07-09	2021-07-09	Allways or most of the time	Most of the time		No	No						Not protected	No	Not Vaccinated	0			No			Somewhat agree	Strongly disagree	Somewhat agree	Somewhat disagree	Somewhat disagree	Somewhat disagree	Somewhat agree	Somewhat agree	Somewhat agree	Somewhat disagree	No
s725	surveyed	Female	37	Catalonia or Spain	Yes, I come every year or almost	No	2	No	Yes	Yes	2021-07-09	2021-07-10	Allways or most of the time	Most of the time		No	No						Protected	Yes, fully vaccinated	Fully-vaccinated	2	Pfizer	2021-02-01	No			Strongly agree	Somewhat agree	Somewhat disagree	Somewhat disagree	Somewhat agree	Somewhat agree	Somewhat disagree	Somewhat agree	Somewhat agree	Somewhat agree	Yes
s727	surveyed	Male	57	Metropolitan Area of Barcelona	Yes, I have come another time	No	1	No	Yes	No	2021-07-09	2021-07-09	Allways or most of the time	All the time or almost		No	No						Protected	Yes, fully vaccinated	Fully-vaccinated	2	Pfizer	2021-06-01	No			Somewhat agree	Somewhat agree	Somewhat agree	Somewhat agree	Somewhat agree	Strongly agree	Strongly agree	Strongly agree	Strongly agree	Strongly agree	No
s729	surveyed	Female	17	Metropolitan Area of Barcelona	No, this year is the first time	No	1	Yes	No	No	2021-07-08	2021-07-08	Allways or most of the time	All the time or almost		No	No						Not protected	No	Not Vaccinated	0			No			Strongly agree	Somewhat agree	Strongly disagree	Somewhat agree	Somewhat agree	Somewhat agree	Strongly agree	Strongly agree	Strongly agree	Strongly agree	Yes
s730	surveyed	Male	25	Metropolitan Area of Barcelona	Yes, I have come another time	No	2	No	Yes	Yes	2021-07-09	2021-07-10	Otherwise	About half of the time		No	No						Half-Protected	No	Not Vaccinated	0			Yes	219	7	Strongly agree	Somewhat agree	Somewhat disagree	Somewhat agree	Somewhat disagree	Strongly agree	Strongly agree	Strongly agree	Strongly agree	Strongly agree	Yes
s731	surveyed	Male	22	Catalonia or Spain	No, this year is the first time	No	1	Yes	No	No	2021-07-08	2021-07-08	Allways or most of the time	Most of the time		No	No						Not protected	No	Not Vaccinated	0			No			Strongly agree	Strongly disagree	Strongly agree	Somewhat disagree	Strongly agree	Somewhat agree	Somewhat disagree	Somewhat agree	Strongly agree	Strongly disagree	No
s732	surveyed	Female	24	Metropolitan Area of Barcelona	No, this year is the first time	No	1	No	Yes	No	2021-07-09	2021-07-09	Allways or most of the time	All the time or almost		No	No						Not protected	No	Not Vaccinated	0			No			Strongly agree	Strongly disagree	Strongly disagree	Somewhat disagree	Somewhat agree	Somewhat agree	Somewhat agree	Somewhat agree	Somewhat agree	Somewhat disagree	Yes
s733	surveyed	Female	31	Catalonia or Spain	No, this year is the first time	No	1	No	No	Yes	2021-07-10	2021-07-10	Allways or most of the time	Most of the time		No	No						Not protected	No	Not Vaccinated	0			No			Strongly agree	Strongly agree	Strongly disagree	Strongly agree	Strongly disagree	Strongly agree	Strongly agree	Strongly agree	Strongly agree	Strongly agree	Yes
s734	surveyed	Female	32	Metropolitan Area of Barcelona	No, this year is the first time	No	1	No	No	Yes	2021-07-10	2021-07-10	Allways or most of the time	All the time or almost		No	No						Not protected	No	Not Vaccinated	0			No			Strongly agree	Somewhat disagree	Strongly disagree	Strongly agree	Somewhat agree	Strongly agree	Strongly agree	Strongly agree	Strongly agree	Strongly agree	Yes
s735	surveyed	Female	28	Metropolitan Area of Barcelona	No, this year is the first time	No	1	No	Yes	No	2021-07-09	2021-07-09	Otherwise	About half of the time		No	No						Not protected	No	Not Vaccinated	0			No			Strongly agree	Somewhat disagree	Somewhat agree	Somewhat agree	Somewhat disagree	Strongly agree	Strongly agree	Somewhat agree	Strongly agree	Somewhat disagree	No
s736	surveyed	Male	37	Metropolitan Area of Barcelona	Yes, I have come another time	No	1	No	Yes	No	2021-07-09	2021-07-09	Otherwise	About half of the time		No	No						Half-Protected	No	Not Vaccinated	0			Yes	188	6	Strongly agree	Somewhat agree	Somewhat agree	Somewhat agree	Somewhat disagree	Somewhat agree	Strongly agree	Strongly agree	Strongly agree	Strongly disagree	No
s737	surveyed	Female	33	Metropolitan Area of Barcelona	Yes, I have come another time	No	2	No	Yes	Yes	2021-07-09	2021-07-10	Allways or most of the time	All the time or almost		No	No						Protected	Yes, fully vaccinated	Fully-vaccinated	2	Moderna	2021-02-01	Yes	219	7	Strongly agree	Somewhat agree	Strongly disagree	Somewhat agree	Somewhat agree	Somewhat agree	Strongly agree	Strongly agree	Strongly agree	Somewhat agree	Yes
s738	surveyed	Male	45	Catalonia or Spain	No, this year is the first time	No	1	No	Yes	No	2021-07-09	2021-07-09	Allways or most of the time	Most of the time		No	No						Half-Protected	Half vaccinated (I was waiting for the second dose)	Half-vaccinated	1	Pfizer	2021-06-01	No			Somewhat agree	Somewhat agree	Somewhat disagree	Somewhat agree	Somewhat disagree	Somewhat agree	Somewhat agree	Somewhat agree	Somewhat agree	Somewhat agree	Yes
s739	surveyed	Male	21	Metropolitan Area of Barcelona	No, this year is the first time	No	1	Yes	No	No	2021-07-08	2021-07-08	Allways or most of the time	All the time or almost		No	No						Not protected	No	Not Vaccinated	0			No			Strongly agree	Somewhat agree	Somewhat disagree	Somewhat agree	Somewhat disagree	Somewhat agree	Somewhat agree	Strongly agree	Strongly agree	Somewhat agree	Yes
s740	surveyed	Male	36	Metropolitan Area of Barcelona	No, this year is the first time	No	1	No	Yes	No	2021-07-09	2021-07-09	Allways or most of the time	All the time or almost		No	No						Protected	Yes, fully vaccinated	Fully-vaccinated	2	Pfizer	2021-02-01	No			Strongly agree	Strongly disagree	Somewhat disagree	Somewhat disagree	Strongly agree	Somewhat agree	Somewhat agree	Somewhat agree	Somewhat agree	Strongly disagree	Yes
s741	surveyed	Male	34	Metropolitan Area of Barcelona	Yes, I come every year or almost	No	3	Yes	Yes	Yes	2021-07-08	2021-07-10	Allways or most of the time	Most of the time		No	No						Half-Protected	Half vaccinated (I was waiting for the second dose)	Half-vaccinated	1	Pfizer	2021-06-01	No			Strongly agree	Somewhat disagree	Somewhat agree	Somewhat disagree	Somewhat agree	Somewhat agree	Strongly agree	Somewhat agree	Strongly agree	Somewhat agree	No
s742	surveyed	Male	33	Metropolitan Area of Barcelona	No, this year is the first time	No	1	Yes	No	No	2021-07-08	2021-07-08	Otherwise	About half of the time		No	No						Protected	Yes, fully vaccinated	Fully-vaccinated	2	Moderna	2021-04-01	No			Strongly agree	Somewhat disagree	Somewhat agree	Strongly agree	Somewhat disagree	Somewhat agree	Strongly agree	Strongly agree	Strongly agree	Strongly agree	No
s744	surveyed	Male	23	Metropolitan Area of Barcelona	Yes, I come every year or almost	No	1	No	Yes	No	2021-07-09	2021-07-09	Allways or most of the time	Most of the time		No	No						Half-Protected	Yes, fully vaccinated	Fully-vaccinated (July)	2	Janssen	2021-07-01	No			Strongly agree	Somewhat disagree	Somewhat agree	Somewhat disagree	Somewhat agree	Somewhat agree	Somewhat agree	Somewhat agree	Strongly agree	Somewhat agree	No
s745	surveyed	Female	30	Metropolitan Area of Barcelona	Yes, I come every year or almost	No	3	Yes	Yes	Yes	2021-07-08	2021-07-10	Allways or most of the time	Most of the time		No	No						Not protected	No	Not Vaccinated	0			No			Strongly agree	Somewhat disagree	Somewhat disagree	Somewhat agree	Somewhat disagree	Somewhat agree	Strongly agree	Strongly agree	Strongly agree	Strongly agree	Yes
s746	surveyed	Male	29	Metropolitan Area of Barcelona	Yes, I have come another time	No	3	Yes	Yes	Yes	2021-07-08	2021-07-10	Otherwise	About half of the time		No	No						Not protected	No	Not Vaccinated	0			No			Strongly agree	Somewhat disagree	Somewhat agree	Somewhat disagree	Somewhat agree	Somewhat agree	Strongly agree	Somewhat agree	Strongly agree	Somewhat disagree	No
s747	surveyed	Female	28	Metropolitan Area of Barcelona	No, this year is the first time	No	1	Yes	No	No	2021-07-08	2021-07-08	Allways or most of the time	All the time or almost		No	No						Not protected	No	Not Vaccinated	0			No			Strongly agree	Strongly disagree	Somewhat disagree	Somewhat disagree	Somewhat agree	Somewhat disagree	Somewhat agree	Somewhat disagree	Somewhat disagree	Somewhat disagree	Yes
s748	surveyed	Female	41	Rest	Yes, I come every year or almost	No	1	No	Yes	No	2021-07-09	2021-07-09	Allways or most of the time	All the time or almost		No	No						Half-Protected	Yes, fully vaccinated	Fully-vaccinated (July)	2	Pfizer	2021-07-01	No			Somewhat agree	Strongly disagree	Strongly agree	Strongly disagree	Somewhat disagree	Somewhat disagree	Somewhat disagree	Somewhat disagree	Somewhat disagree	Somewhat agree	No
s749	surveyed	Male	33	Metropolitan Area of Barcelona	No, this year is the first time	No	3	Yes	Yes	Yes	2021-07-08	2021-07-10	Otherwise	About half of the time	2021-07-15	Yes	Yes	3	Contact before festival	Yes	-3		Protected	Yes, fully vaccinated	Fully-vaccinated	2	Pfizer	2021-03-01	No			Strongly agree	Somewhat disagree	Somewhat agree	Somewhat agree	Strongly disagree	Somewhat agree	Strongly agree	Somewhat agree	Strongly agree	Somewhat disagree	No
s750	surveyed	Female	33	Rest	No, this year is the first time	No	1	No	No	Yes	2021-07-10	2021-07-10	Allways or most of the time	Most of the time		No	No						Half-Protected	Half vaccinated (I was waiting for the second dose)	Half-vaccinated	1	Pfizer	2021-06-01	No			Strongly agree	Somewhat agree	Somewhat disagree	Somewhat agree	Strongly disagree	Somewhat agree	Strongly agree	Strongly agree	Strongly agree	Strongly agree	Yes
s751	surveyed	Male	46	Metropolitan Area of Barcelona	Yes, I have come another time	No	1	No	Yes	No	2021-07-09	2021-07-09	Allways or most of the time	All the time or almost		No	No						Protected	Yes, fully vaccinated	Fully-vaccinated	2	Pfizer	2021-01-01	No			Strongly agree	Somewhat agree	Somewhat disagree	Somewhat agree	Somewhat disagree	Somewhat agree	Strongly agree	Strongly agree	Somewhat agree	Somewhat agree	Yes
s752	surveyed	Male	54	Metropolitan Area of Barcelona	Yes, I have come another time	No	1	No	No	Yes	2021-07-10	2021-07-10	Allways or most of the time	All the time or almost		No	No						Protected	Half vaccinated (I was waiting for the second dose)	Half-vaccinated	1	Pfizer	2021-06-01	Yes	219	7	Strongly agree	Strongly agree	Somewhat disagree	Strongly agree	Strongly disagree	Strongly agree	Strongly agree	Strongly agree	Strongly agree	Strongly agree	Yes
s753	surveyed	Male	26	Metropolitan Area of Barcelona	No, this year is the first time	No	1	Yes	No	No	2021-07-08	2021-07-08	Allways or most of the time	All the time or almost		No	No						Protected	Yes, fully vaccinated	Fully-vaccinated	2	Pfizer	2021-03-01	No			Somewhat agree	Somewhat disagree	Somewhat agree	Somewhat disagree	Somewhat agree	Somewhat agree	Somewhat agree	Somewhat agree	Somewhat agree	Somewhat agree	No
s754	surveyed	Male	41	Catalonia or Spain	Yes, I come every year or almost	No	3	Yes	Yes	Yes	2021-07-08	2021-07-10	Allways or most of the time	All the time or almost		No	No						Half-Protected	Half vaccinated (I was waiting for the second dose)	Half-vaccinated	1	Pfizer	2021-06-01	No			Strongly agree	Somewhat disagree	Somewhat disagree	Somewhat disagree	Somewhat agree	Somewhat agree	Somewhat agree	Somewhat agree	Strongly agree	Somewhat disagree	Yes
s755	surveyed	Male	40	Metropolitan Area of Barcelona	Yes, I have come another time	No	2	No	Yes	Yes	2021-07-09	2021-07-10	Allways or most of the time	All the time or almost		No	No						Half-Protected	Half vaccinated (I was waiting for the second dose)	Half-vaccinated	1	Pfizer	2021-06-01	No			Somewhat agree	Somewhat disagree	Somewhat agree	Somewhat disagree	Strongly agree	Somewhat agree	Somewhat agree	Somewhat agree	Somewhat agree	Somewhat agree	No
s756	surveyed	Male	27	Metropolitan Area of Barcelona	Yes, I have come another time	No	1	No	Yes	No	2021-07-09	2021-07-09	Allways or most of the time	Most of the time	2021-07-14	Yes	Yes	3	No	No			Not protected	No	Not Vaccinated	0			No			Strongly agree	Strongly agree	Somewhat agree	Strongly agree	Strongly disagree	Strongly agree	Somewhat agree	Strongly agree	Strongly agree	Somewhat agree	No
s757	surveyed	Male	46	Metropolitan Area of Barcelona	Yes, I have come another time	No	1	No	No	Yes	2021-07-10	2021-07-10	Allways or most of the time	Most of the time		No	No						Half-Protected	Yes, fully vaccinated	Fully-vaccinated (July)	2	Pfizer	2021-07-01	No			Somewhat agree	Somewhat agree	Somewhat agree	Strongly agree	Strongly disagree	Somewhat agree	Somewhat agree	Strongly agree	Strongly agree	Strongly agree	No
s758	surveyed	Male	40	Metropolitan Area of Barcelona	No, this year is the first time	No	3	Yes	Yes	Yes	2021-07-08	2021-07-10	Otherwise	About half of the time		No	No						Half-Protected	Half vaccinated (I was waiting for the second dose)	Half-vaccinated	1	Pfizer	2021-06-01	No			Somewhat agree	Somewhat agree	Somewhat disagree	Strongly agree	Somewhat disagree	Strongly agree	Strongly agree	Strongly agree	Strongly agree	Strongly agree	Yes
s759	surveyed	Female	45	Metropolitan Area of Barcelona	No, this year is the first time	No	1	No	Yes	No	2021-07-09	2021-07-09	Otherwise	About half of the time		No	No						Protected	Yes, fully vaccinated	Fully-vaccinated	2	Pfizer	2021-02-01	No			Somewhat agree	Somewhat agree	Somewhat agree	Somewhat agree	Somewhat agree	Somewhat agree	Strongly agree	Strongly agree	Strongly agree	Somewhat agree	No
s760	surveyed	Male	40	Metropolitan Area of Barcelona	Yes, I come every year or almost	No	2	No	Yes	Yes	2021-07-09	2021-07-10	Allways or most of the time	All the time or almost	2021-07-14	Yes	Yes	3	No	No			Protected	Yes, fully vaccinated	Fully-vaccinated	2	Janssen	2021-06-01	No			Somewhat agree	Somewhat agree	Somewhat disagree	Somewhat agree	Somewhat agree	Somewhat disagree	Somewhat agree	Somewhat disagree	Somewhat disagree	Somewhat agree	Yes
s761	surveyed	Female	32	Metropolitan Area of Barcelona	Yes, I have come another time	No	1	No	No	Yes	2021-07-10	2021-07-10	Allways or most of the time	Most of the time		No	No						Protected	Yes, fully vaccinated	Fully-vaccinated	2	Pfizer	2021-02-01	Yes	188	6	Somewhat agree	Strongly disagree	Strongly agree	Strongly disagree	Somewhat agree	Strongly disagree	Somewhat agree	Somewhat agree	Somewhat agree	Strongly disagree	No
s764	surveyed	Male	25	Metropolitan Area of Barcelona	No, this year is the first time	No	2	No	Yes	Yes	2021-07-09	2021-07-10	Allways or most of the time	All the time or almost		No	No						Not protected	No	Not Vaccinated	0			No			Strongly agree	Somewhat agree	Somewhat disagree	Somewhat agree	Somewhat disagree	Somewhat agree	Strongly agree	Somewhat agree	Strongly agree	Somewhat agree	Yes
s766	surveyed	Male	20	Catalonia or Spain	No, this year is the first time	No	1	Yes	No	No	2021-07-08	2021-07-08	Allways or most of the time	All the time or almost	2021-07-14	Yes	Yes	3	Contact before festival	Yes	-2		Not protected	No	Not Vaccinated	0			No			Strongly agree	Somewhat disagree	Somewhat agree	Somewhat disagree	Somewhat agree	Somewhat agree	Strongly agree	Somewhat agree	Somewhat agree	Somewhat agree	No
s767	surveyed	Female	26	Metropolitan Area of Barcelona	No, this year is the first time	No	1	No	Yes	No	2021-07-09	2021-07-09	Otherwise	About half of the time		No	No						Not protected	No	Not Vaccinated	0			No			Strongly agree	Somewhat agree	Somewhat disagree	Somewhat agree	Strongly disagree	Strongly agree	Strongly agree	Strongly agree	Strongly agree	Strongly agree	Yes
s768	surveyed	Male	44	Metropolitan Area of Barcelona	Yes, I come every year or almost	No	2	Yes	Yes	No	2021-07-08	2021-07-09	Allways or most of the time	Most of the time		No	No						Half-Protected	Half vaccinated (I was waiting for the second dose)	Half-vaccinated	1	Pfizer	2021-06-01	No			Strongly agree	Somewhat agree	Somewhat disagree	Somewhat agree	Somewhat disagree	Somewhat agree	Somewhat agree	Strongly agree	Strongly agree	Strongly agree	Yes
s769	surveyed	Male	30	Metropolitan Area of Barcelona	No, this year is the first time	No	1	Yes	No	No	2021-07-08	2021-07-08	Otherwise	Almost never		No	No						Not protected	No	Not Vaccinated	0			No			Strongly agree	Somewhat disagree	Somewhat agree	Somewhat agree	Somewhat disagree	Strongly agree	Strongly agree	Strongly agree	Strongly agree	Strongly agree	No
s770	surveyed	Female	53	Metropolitan Area of Barcelona	No, this year is the first time	No	1	No	No	Yes	2021-07-10	2021-07-10	Allways or most of the time	Most of the time		No	No						Not protected	No	Not Vaccinated	0			No			Strongly agree	Strongly agree	Somewhat disagree	Strongly agree	Strongly disagree	Strongly agree	Strongly agree	Strongly agree	Strongly agree	Somewhat agree	Yes
s771	surveyed	Female	30	Metropolitan Area of Barcelona	No, this year is the first time	No	1	Yes	No	No	2021-07-08	2021-07-08	Allways or most of the time	Most of the time		No	No						Protected	Yes, fully vaccinated	Fully-vaccinated	2	Pfizer	2021-02-01	No			Strongly agree	Strongly agree	Somewhat disagree	Somewhat agree	Somewhat disagree	Somewhat agree	Strongly agree	Strongly agree	Strongly agree	Somewhat agree	Yes
s772	surveyed	Female	28	Catalonia or Spain	No, this year is the first time	No	1	No	Yes	No	2021-07-09	2021-07-09	Allways or most of the time	Most of the time		No	No						Protected	Yes, fully vaccinated	Fully-vaccinated	2	AstraZeneca	2021-05-01	No			Strongly agree	Somewhat agree	Somewhat disagree	Somewhat agree	Somewhat disagree	Strongly agree	Strongly agree	Strongly agree	Strongly agree	Strongly agree	Yes
s773	surveyed	Female	58	Metropolitan Area of Barcelona	No, this year is the first time	No	1	No	Yes	No	2021-07-09	2021-07-09	Allways or most of the time	Most of the time		No	No						Protected	Yes, fully vaccinated	Fully-vaccinated	2	Pfizer	2021-06-01	No			Strongly agree	Strongly agree	Strongly disagree	Strongly agree	Somewhat agree	Strongly agree	Strongly agree	Strongly agree	Strongly agree	Somewhat agree	Yes
s774	surveyed	Female	36	Metropolitan Area of Barcelona	Yes, I come every year or almost	No	2	No	Yes	Yes	2021-07-09	2021-07-10	Allways or most of the time	All the time or almost		No	No						Not protected	No	Not Vaccinated	0			No			Somewhat agree	Somewhat agree	Strongly disagree	Somewhat agree	Somewhat disagree	Somewhat agree	Somewhat agree	Strongly agree	Somewhat agree	Somewhat agree	Yes
s776	surveyed	Male	26	Catalonia or Spain	No, this year is the first time	No	1	Yes	No	No	2021-07-08	2021-07-08	Allways or most of the time	Most of the time		No	No						Not protected	No	Not Vaccinated	0			No			Strongly agree	Somewhat agree	Somewhat agree	Strongly agree	Somewhat disagree	Somewhat agree	Somewhat agree	Strongly agree	Strongly agree	Somewhat agree	No
s778	surveyed	Female	27	Metropolitan Area of Barcelona	Yes, I have come another time	No	1	No	No	Yes	2021-07-10	2021-07-10	Otherwise	Less than half of the time		No	No						Protected	Yes, fully vaccinated	Fully-vaccinated	2	Moderna	2021-06-01	No			Somewhat agree	Somewhat disagree	Somewhat agree	Somewhat agree	Somewhat disagree	Somewhat agree	Strongly agree	Strongly agree	Strongly agree	Strongly agree	No
s779	surveyed	Male	34	Metropolitan Area of Barcelona	Yes, I come every year or almost	No	2	No	Yes	Yes	2021-07-09	2021-07-10	Otherwise	About half of the time		No	No						Half-Protected	Half vaccinated (I was waiting for the second dose)	Half-vaccinated	1	Pfizer	2021-06-01	No			Somewhat agree	Somewhat agree	Somewhat disagree	Somewhat agree	Somewhat disagree	Somewhat agree	Somewhat agree	Somewhat agree	Strongly agree	Somewhat agree	Yes
s780	surveyed	Male	31	Metropolitan Area of Barcelona	No, this year is the first time	No	1	No	Yes	No	2021-07-09	2021-07-09	Otherwise	Less than half of the time		No	No						Half-Protected	Half vaccinated (I was waiting for the second dose)	Half-vaccinated	1	Moderna	2021-07-01	No			Strongly agree	Somewhat disagree	Somewhat agree	Somewhat disagree	Strongly agree	Somewhat agree	Somewhat agree	Somewhat agree	Strongly agree	Somewhat disagree	No
s781	surveyed	Female	26	Metropolitan Area of Barcelona	No, this year is the first time	No	1	No	Yes	No	2021-07-09	2021-07-09	Otherwise	Less than half of the time		No	No						Protected	Yes, fully vaccinated	Fully-vaccinated	2	Pfizer	2021-02-01	No			Somewhat agree	Strongly disagree	Strongly agree	Somewhat disagree	Strongly agree	Somewhat disagree	Somewhat agree	Somewhat agree	Somewhat agree	Somewhat disagree	No
s782	surveyed	Female	34	Metropolitan Area of Barcelona	No, this year is the first time	No	1	No	Yes	No	2021-07-09	2021-07-09	Allways or most of the time	All the time or almost		No	No						Half-Protected	Half vaccinated (I was waiting for the second dose)	Half-vaccinated	1	Moderna	2021-06-01	No			Strongly agree	Strongly disagree	Strongly agree	Strongly disagree	Strongly agree	Somewhat agree	Somewhat agree	Strongly agree	Strongly agree	Somewhat agree	No
s783	surveyed	Female	41	Metropolitan Area of Barcelona	Yes, I come every year or almost	No	1	No	No	Yes	2021-07-10	2021-07-10	Allways or most of the time	Most of the time		No	No						Protected	Yes, fully vaccinated	Fully-vaccinated	2	Pfizer	2021-06-01	No			Strongly agree	Somewhat disagree	Strongly agree	Somewhat agree	Strongly disagree	Somewhat agree	Strongly agree	Somewhat agree	Strongly agree	Somewhat disagree	No
s784	surveyed	Female	36	Catalonia or Spain	No, this year is the first time	No	1	No	No	Yes	2021-07-10	2021-07-10	Allways or most of the time	Most of the time		No	No						Protected	Yes, fully vaccinated	Fully-vaccinated	2	Pfizer	2021-04-01	Yes	157	5	Strongly agree	Somewhat agree	Somewhat disagree	Somewhat agree	Strongly disagree	Strongly agree	Strongly agree	Strongly agree	Strongly agree	Strongly agree	Yes
s785	surveyed	Male	31	Metropolitan Area of Barcelona	Yes, I have come another time	No	1	No	No	Yes	2021-07-10	2021-07-10	Otherwise	Less than half of the time		No	No						Protected	Yes, fully vaccinated	Fully-vaccinated	2	Pfizer	2021-01-01	No			Strongly agree	Strongly disagree	Strongly agree	Somewhat disagree	Somewhat agree	Somewhat disagree	Strongly agree	Somewhat agree	Strongly agree	Strongly disagree	No
s786	surveyed	Male	31	Metropolitan Area of Barcelona	Yes, I come every year or almost	No	3	Yes	Yes	Yes	2021-07-08	2021-07-10	Otherwise	Less than half of the time		No	No						Half-Protected	Half vaccinated (I was waiting for the second dose)	Half-vaccinated	1	Pfizer	2021-07-01	No			Strongly agree	Strongly disagree	Strongly agree	Somewhat disagree	Strongly agree	Somewhat disagree	Strongly agree	Somewhat agree	Strongly agree	Somewhat disagree	No
s787	surveyed	Male	33	Rest	No, this year is the first time	No	1	Yes	No	No	2021-07-08	2021-07-08	Otherwise	Less than half of the time		No	No						Protected	Yes, fully vaccinated	Fully-vaccinated	2	Pfizer	2021-06-01	No			Strongly disagree	Somewhat disagree	Somewhat agree	Somewhat disagree	Somewhat agree	Somewhat agree	Strongly agree	Strongly agree	Strongly agree	Somewhat agree	No
s788	surveyed	Female	28	Catalonia or Spain	Yes, I come every year or almost	No	1	Yes	No	No	2021-07-08	2021-07-08	Allways or most of the time	All the time or almost		No	No						Half-Protected	Half vaccinated (I was waiting for the second dose)	Half-vaccinated	1	Pfizer	2021-07-01	No			Strongly agree	Strongly agree	Strongly disagree	Strongly agree	Strongly disagree	Strongly agree	Strongly agree	Strongly agree	Strongly agree	Strongly agree	Yes
s789	surveyed	Female	26	Metropolitan Area of Barcelona	Yes, I come every year or almost	No	1	Yes	No	No	2021-07-08	2021-07-08	Allways or most of the time	All the time or almost		No	No						Not protected	No	Not Vaccinated	0			No			Strongly agree	Somewhat agree	Somewhat disagree	Somewhat agree	Somewhat disagree	Somewhat agree	Strongly agree	Somewhat agree	Strongly agree	Strongly agree	Yes
s790	surveyed	Female	39	Metropolitan Area of Barcelona	Yes, I come every year or almost	No	1	No	Yes	No	2021-07-09	2021-07-09	Allways or most of the time	Most of the time		No	No						Not protected	No	Not Vaccinated	0			No			Strongly agree	Somewhat agree	Somewhat disagree	Strongly agree	Strongly disagree	Somewhat agree	Strongly agree	Somewhat agree	Strongly agree	Somewhat agree	Yes
s791	surveyed	Male	30	Metropolitan Area of Barcelona	Yes, I come every year or almost	No	1	Yes	No	No	2021-07-08	2021-07-08	Allways or most of the time	Most of the time		No	No						Protected	Yes, fully vaccinated	Fully-vaccinated	2	Pfizer	2021-01-01	No			Strongly agree	Somewhat agree	Somewhat disagree	Somewhat agree	Somewhat agree	Somewhat agree	Strongly agree	Strongly agree	Strongly agree	Strongly agree	Yes
s792	surveyed	Male	27	Metropolitan Area of Barcelona	No, this year is the first time	No	1	Yes	No	No	2021-07-08	2021-07-08	Allways or most of the time	Most of the time		No	No						Not protected	No	Not Vaccinated	0			No			Strongly agree	Strongly agree	Strongly disagree	Strongly agree	Strongly disagree	Strongly agree	Strongly agree	Strongly agree	Strongly agree	Strongly agree	Yes
s793	surveyed	Female	33	Catalonia or Spain	No, this year is the first time	No	2	No	Yes	Yes	2021-07-09	2021-07-10	Allways or most of the time	Most of the time		No	No						Half-Protected	Half vaccinated (I was waiting for the second dose)	Half-vaccinated	1	Moderna	2021-06-01	No			Strongly agree	Strongly agree	Somewhat disagree	Strongly agree	Somewhat disagree	Strongly agree	Strongly agree	Strongly agree	Strongly agree	Strongly agree	Yes
s794	surveyed	Male	32	Metropolitan Area of Barcelona	Yes, I have come another time	No	1	No	Yes	No	2021-07-09	2021-07-09	Allways or most of the time	Most of the time	2021-07-14	Yes	Yes	5	No	No			Not protected	No	Not Vaccinated	0			No			Strongly agree	Somewhat disagree	Somewhat agree	Somewhat agree	Somewhat agree	Somewhat agree	Strongly agree	Somewhat agree	Strongly agree	Somewhat agree	No
s795	surveyed	Female	26	Metropolitan Area of Barcelona	No, this year is the first time	No	1	No	No	Yes	2021-07-10	2021-07-10	Allways or most of the time	Most of the time		No	No						Protected	Yes, fully vaccinated	Fully-vaccinated (July)	2	Pfizer	2021-07-01	Yes	310	10	Strongly agree	Strongly agree	Strongly disagree	Strongly agree	Strongly disagree	Strongly agree	Strongly agree	Strongly agree	Strongly agree	Strongly agree	Yes
s796	surveyed	Female	22	Metropolitan Area of Barcelona	No, this year is the first time	No	3	Yes	Yes	Yes	2021-07-08	2021-07-10	Allways or most of the time	Most of the time		No	No						Protected	Yes, fully vaccinated	Fully-vaccinated	2	Moderna	2021-03-01	Yes	249	8	Strongly agree	Strongly disagree	Strongly agree	Somewhat disagree	Strongly agree	Somewhat agree	Strongly agree	Somewhat agree	Strongly agree	Somewhat agree	No
s797	surveyed	Male	30	Metropolitan Area of Barcelona	Yes, I have come another time	No	2	Yes	Yes	No	2021-07-08	2021-07-09	Allways or most of the time	All the time or almost		No	No						Half-Protected	Half vaccinated (I was waiting for the second dose)	Half-vaccinated	1	Moderna	2021-07-01	No			Somewhat agree	Somewhat disagree	Strongly agree	Somewhat disagree	Somewhat disagree	Somewhat agree	Strongly agree	Strongly agree	Strongly agree	Somewhat disagree	No
s798	surveyed	Female	47	Catalonia or Spain	No, this year is the first time	No	2	No	Yes	Yes	2021-07-09	2021-07-10	Otherwise	About half of the time		No	No						Half-Protected	Yes, fully vaccinated	Fully-vaccinated (July)	2	Pfizer	2021-07-01	No			Strongly agree	Somewhat agree	Strongly disagree	Strongly agree	Strongly disagree	Strongly agree	Strongly agree	Strongly agree	Strongly agree	Somewhat agree	Yes
s799	surveyed	Female	39	Rest	Yes, I come every year or almost	No	2	No	Yes	Yes	2021-07-09	2021-07-10	Otherwise	Almost never		No	No						Not protected	No	Not Vaccinated	0			No			Strongly agree	Somewhat agree	Somewhat disagree	Strongly agree	Somewhat agree	Somewhat agree	Strongly agree	Strongly agree	Strongly agree	Strongly agree	Yes
s800	surveyed	Female	32	Metropolitan Area of Barcelona	Yes, I have come another time	No	1	No	No	Yes	2021-07-10	2021-07-10	Allways or most of the time	Most of the time		No	No						Not protected	No	Not Vaccinated	0			No			Strongly agree	Somewhat agree	Strongly disagree	Strongly agree	Somewhat disagree	Strongly agree	Strongly agree	Strongly agree	Strongly agree	Strongly agree	Yes
s801	surveyed	Male	56	Metropolitan Area of Barcelona	No, this year is the first time	No	1	No	No	Yes	2021-07-10	2021-07-10	Allways or most of the time	All the time or almost		No	No						Protected	Yes, fully vaccinated	Fully-vaccinated	2	Pfizer	2021-06-01	No			Strongly disagree	Somewhat agree	Strongly disagree	Somewhat agree	Somewhat disagree	Strongly agree	Strongly agree	Strongly agree	Strongly agree	Somewhat agree	Yes
s802	surveyed	Female	33	Metropolitan Area of Barcelona	No, this year is the first time	No	1	No	No	Yes	2021-07-10	2021-07-10	Allways or most of the time	All the time or almost		No	No						Not protected	No	Not Vaccinated	0			No			Strongly agree	Strongly disagree	Somewhat agree	Strongly disagree	Strongly agree	Somewhat agree	Somewhat disagree	Somewhat agree	Strongly agree	Somewhat agree	No
s803	surveyed	Male	38	Metropolitan Area of Barcelona	Yes, I come every year or almost	No	3	Yes	Yes	Yes	2021-07-08	2021-07-10	Allways or most of the time	Most of the time		No	No						Protected	Yes, fully vaccinated	Fully-vaccinated	2	Pfizer	2021-01-01	No			Strongly agree	Strongly agree	Somewhat agree	Somewhat agree	Somewhat disagree	Somewhat agree	Strongly agree	Somewhat agree	Strongly agree	Strongly agree	No
s804	surveyed	Male	32	Rest	No, this year is the first time	No	1	No	Yes	No	2021-07-09	2021-07-09	Allways or most of the time	Most of the time		No	No						Half-Protected	Half vaccinated (I was waiting for the second dose)	Half-vaccinated	1	Pfizer	2021-06-01	No			Strongly agree	Somewhat agree	Somewhat disagree	Strongly agree	Somewhat disagree	Strongly agree	Strongly agree	Strongly agree	Strongly agree	Strongly agree	Yes
s805	surveyed	Female	36	Metropolitan Area of Barcelona	No, this year is the first time	No	1	No	No	Yes	2021-07-10	2021-07-10	Allways or most of the time	Most of the time		No	No						Half-Protected	Half vaccinated (I was waiting for the second dose)	Half-vaccinated	1	Pfizer	2021-06-01	No			Somewhat agree	Somewhat agree	Somewhat disagree	Somewhat agree	Somewhat disagree	Somewhat agree	Somewhat agree	Somewhat agree	Somewhat disagree	Somewhat agree	Yes
s806	surveyed	Female	36	Metropolitan Area of Barcelona	Yes, I come every year or almost	No	2	No	Yes	Yes	2021-07-09	2021-07-10	Otherwise	About half of the time		No	No						Protected	Yes, fully vaccinated	Fully-vaccinated	2	Moderna	2021-05-01	No			Strongly agree	Somewhat agree	Somewhat disagree	Somewhat agree	Somewhat disagree	Strongly agree	Strongly agree	Strongly agree	Strongly agree	Strongly agree	Yes
s807	surveyed	Male	39	Catalonia or Spain	Yes, I have come another time	No	1	Yes	No	No	2021-07-08	2021-07-08	Allways or most of the time	All the time or almost		No	No						Half-Protected	Yes, fully vaccinated	Fully-vaccinated (July)	2	Pfizer	2021-07-01	No			Somewhat agree	Strongly disagree	Somewhat agree	Strongly disagree	Somewhat agree	Somewhat disagree	Somewhat disagree	Somewhat agree	Somewhat agree	Somewhat agree	No
s808	surveyed	Male	32	Metropolitan Area of Barcelona	No, this year is the first time	No	1	No	No	Yes	2021-07-10	2021-07-10	Allways or most of the time	Most of the time		No	No						Half-Protected	Half vaccinated (I was waiting for the second dose)	Half-vaccinated	1	Moderna	2021-07-01	No			Strongly agree	Somewhat disagree	Somewhat agree	Somewhat disagree	Somewhat agree	Somewhat disagree	Strongly agree	Somewhat disagree	Somewhat agree	Somewhat agree	No
s810	surveyed	Male	33	Catalonia or Spain	No, this year is the first time	No	1	No	No	Yes	2021-07-10	2021-07-10	Allways or most of the time	All the time or almost		No	No						Half-Protected	Half vaccinated (I was waiting for the second dose)	Half-vaccinated	1	Pfizer	2021-06-01	No			Somewhat agree	Somewhat disagree	Strongly agree	Somewhat disagree	Somewhat agree	Somewhat agree	Somewhat agree	Somewhat agree	Somewhat agree	Somewhat agree	No
s811	surveyed	Female	34	Metropolitan Area of Barcelona	Yes, I have come another time	No	2	No	Yes	Yes	2021-07-09	2021-07-10	Allways or most of the time	Most of the time		No	No						Protected	Yes, fully vaccinated	Fully-vaccinated	2	Pfizer	2021-06-01	Yes	280	9	Somewhat agree	Somewhat agree	Somewhat disagree	Strongly agree	Somewhat agree	Somewhat agree	Strongly agree	Strongly agree	Strongly agree	Somewhat agree	Yes
s812	surveyed	Male	26	Metropolitan Area of Barcelona	No, this year is the first time	No	1	No	Yes	No	2021-07-09	2021-07-09	Otherwise	About half of the time		No	No						Half-Protected	Half vaccinated (I was waiting for the second dose)	Half-vaccinated	1	Pfizer	2021-07-01	No			Strongly agree	Somewhat agree	Somewhat disagree	Somewhat agree	Somewhat disagree	Somewhat agree	Strongly agree	Strongly agree	Strongly agree	Strongly agree	Yes
s813	surveyed	Male	51	Metropolitan Area of Barcelona	Yes, I have come another time	No	1	Yes	No	No	2021-07-08	2021-07-08	Allways or most of the time	Most of the time		No	No						Protected	Yes, fully vaccinated	Fully-vaccinated	2	Moderna	2021-06-01	No			Strongly agree	Somewhat agree	Somewhat disagree	Somewhat agree	Somewhat disagree	Somewhat agree	Somewhat agree	Strongly agree	Strongly agree	Somewhat agree	Yes
s814	surveyed	Male	32	Metropolitan Area of Barcelona	Yes, I come every year or almost	No	1	No	Yes	No	2021-07-09	2021-07-09	Allways or most of the time	Most of the time		No	No						Half-Protected	Half vaccinated (I was waiting for the second dose)	Half-vaccinated	1	Pfizer	2021-07-01	No			Somewhat agree	Somewhat disagree	Strongly disagree	Somewhat agree	Somewhat agree	Somewhat agree	Somewhat agree	Somewhat agree	Strongly agree	Somewhat disagree	Yes
s815	surveyed	Male	32	Metropolitan Area of Barcelona	Yes, I have come another time	No	1	No	No	Yes	2021-07-10	2021-07-10	Allways or most of the time	All the time or almost		No	No						Half-Protected	Half vaccinated (I was waiting for the second dose)	Half-vaccinated	1	Pfizer	2021-07-01	No			Somewhat agree	Somewhat agree	Strongly disagree	Strongly agree	Somewhat agree	Strongly agree	Strongly agree	Strongly agree	Somewhat agree	Somewhat agree	Yes
s816	surveyed	Male	33	Catalonia or Spain	Yes, I come every year or almost	No	2	No	Yes	Yes	2021-07-09	2021-07-10	Allways or most of the time	All the time or almost		No	No						Half-Protected	Half vaccinated (I was waiting for the second dose)	Half-vaccinated	1	Pfizer	2021-07-01	No			Somewhat agree	Somewhat agree	Strongly disagree	Somewhat agree	Somewhat disagree	Somewhat agree	Strongly agree	Strongly agree	Strongly agree	Strongly agree	Yes
s817	surveyed	Female	32	Catalonia or Spain	No, this year is the first time	No	1	No	No	Yes	2021-07-10	2021-07-10	Allways or most of the time	All the time or almost		No	No						Protected	Yes, fully vaccinated	Fully-vaccinated	2	Pfizer	2021-02-01	No			Strongly agree	Somewhat disagree	Somewhat disagree	Somewhat agree	Somewhat agree	Somewhat agree	Strongly agree	Strongly agree	Strongly agree	Strongly agree	Yes
s818	surveyed	Female	28	Metropolitan Area of Barcelona	Yes, I have come another time	No	1	No	Yes	No	2021-07-09	2021-07-09	Allways or most of the time	Most of the time		No	No						Half-Protected	Half vaccinated (I was waiting for the second dose)	Half-vaccinated	1	Moderna	2021-07-01	No			Strongly agree	Somewhat agree	Somewhat disagree	Somewhat disagree	Somewhat agree	Somewhat agree	Strongly agree	Somewhat agree	Strongly agree	Somewhat agree	Yes
s819	surveyed	Female	26	Metropolitan Area of Barcelona	No, this year is the first time	No	2	No	Yes	Yes	2021-07-09	2021-07-10	Otherwise	About half of the time	2021-07-19	Yes	Yes	6	No	No			Protected	Yes, fully vaccinated	Fully-vaccinated	2	Pfizer	2021-02-01	No			Strongly agree	Somewhat disagree	Somewhat agree	Somewhat agree	Strongly agree	Somewhat agree	Strongly agree	Strongly agree	Strongly agree	Somewhat agree	No
s820	surveyed	Male	38	Metropolitan Area of Barcelona	Yes, I have come another time	No	1	No	Yes	No	2021-07-09	2021-07-09	Allways or most of the time	Most of the time		No	No						Protected	Yes, fully vaccinated	Fully-vaccinated	2	Moderna	2021-05-01	No			Somewhat agree	Somewhat agree	Somewhat disagree	Somewhat agree	Somewhat disagree	Somewhat agree	Somewhat agree	Somewhat agree	Somewhat agree	Somewhat agree	Yes
s821	surveyed	Female	34	Metropolitan Area of Barcelona	Yes, I have come another time	No	3	Yes	Yes	Yes	2021-07-08	2021-07-10	Allways or most of the time	All the time or almost	2021-07-20	No	Yes	10	No	No			Half-Protected	Half vaccinated (I was waiting for the second dose)	Half-vaccinated	1	Pfizer	2021-07-01	No			Somewhat agree	Strongly agree	Strongly agree	Somewhat agree	Somewhat disagree	Somewhat agree	Somewhat agree	Somewhat agree	Strongly agree	Strongly agree	No
s822	surveyed	Male	28	Metropolitan Area of Barcelona	No, this year is the first time	No	1	No	No	Yes	2021-07-10	2021-07-10	Allways or most of the time	All the time or almost		No	No						Half-Protected	Half vaccinated (I was waiting for the second dose)	Half-vaccinated	1	Pfizer	2021-07-01	No			Strongly agree	Somewhat disagree	Somewhat disagree	Somewhat agree	Somewhat disagree	Somewhat agree	Somewhat agree	Strongly agree	Strongly agree	Strongly agree	Yes
s823	surveyed	Female	23	Metropolitan Area of Barcelona	No, this year is the first time	No	1	Yes	No	No	2021-07-08	2021-07-08	Otherwise	About half of the time		No	No						Not protected	No	Not Vaccinated	0			No			Strongly agree	Somewhat disagree	Somewhat agree	Somewhat agree	Somewhat agree	Somewhat agree	Strongly agree	Strongly agree	Strongly agree	Somewhat disagree	No
s824	surveyed	Male	43	Metropolitan Area of Barcelona	Yes, I have come another time	No	2	No	Yes	Yes	2021-07-09	2021-07-10	Otherwise	About half of the time		No	No						Half-Protected	Yes, fully vaccinated	Fully-vaccinated (July)	2	Pfizer	2021-07-01	No			Somewhat disagree	Somewhat disagree	Somewhat agree	Strongly disagree	Somewhat agree	Somewhat disagree	Somewhat agree	Somewhat agree	Somewhat agree	Somewhat agree	No
s825	surveyed	Female	29	Metropolitan Area of Barcelona	No, this year is the first time	No	1	No	No	Yes	2021-07-10	2021-07-10	Allways or most of the time	All the time or almost		No	No						Protected	Yes, fully vaccinated	Fully-vaccinated	2	AstraZeneca	2021-06-01	No			Somewhat agree	Strongly disagree	Strongly disagree	Somewhat disagree	Strongly agree	Somewhat disagree	Somewhat agree	Somewhat agree	Somewhat agree	Strongly agree	Yes
s826	surveyed	Male	40	Metropolitan Area of Barcelona	No, this year is the first time	No	1	No	Yes	No	2021-07-09	2021-07-09	Allways or most of the time	All the time or almost		No	No						Half-Protected	Half vaccinated (I was waiting for the second dose)	Half-vaccinated	1	Pfizer	2021-07-01	No			Somewhat agree	Strongly disagree	Somewhat agree	Somewhat disagree	Somewhat agree	Somewhat disagree	Somewhat agree	Somewhat agree	Somewhat agree	Somewhat agree	No
s827	surveyed	Male	39	Metropolitan Area of Barcelona	Yes, I have come another time	No	1	Yes	No	No	2021-07-08	2021-07-08	Allways or most of the time	Most of the time		No	No						Protected	Yes, fully vaccinated	Fully-vaccinated	2	AstraZeneca	2021-02-01	No			Somewhat agree	Strongly disagree	Strongly disagree	Somewhat agree	Somewhat agree	Somewhat agree	Somewhat agree	Somewhat agree	Somewhat agree	Strongly disagree	Yes
s828	surveyed	Female	38	Catalonia or Spain	No, this year is the first time	No	1	No	No	Yes	2021-07-10	2021-07-10	Allways or most of the time	Most of the time		No	No						Half-Protected	Half vaccinated (I was waiting for the second dose)	Half-vaccinated	1	AstraZeneca	2021-04-01	No			Strongly agree	Somewhat agree	Somewhat disagree	Strongly agree	Strongly disagree	Strongly agree	Strongly agree	Strongly agree	Strongly agree	Somewhat agree	Yes
s829	surveyed	Female	24	Catalonia or Spain	No, this year is the first time	No	2	No	Yes	Yes	2021-07-09	2021-07-10	Otherwise	Almost never		No	No						Protected	Yes, fully vaccinated	Fully-vaccinated	2	Pfizer	2021-06-01	Yes	219	7	Strongly agree	Somewhat disagree	Somewhat agree	Strongly agree	Somewhat agree	Somewhat agree	Strongly agree	Strongly agree	Strongly agree	Strongly agree	No
s830	surveyed	Male	44	Metropolitan Area of Barcelona	No, this year is the first time	No	1	No	Yes	No	2021-07-09	2021-07-09	Allways or most of the time	All the time or almost		No	No						Half-Protected	Yes, fully vaccinated	Fully-vaccinated (July)	2	Pfizer	2021-07-01	No			Somewhat agree	Somewhat agree	Somewhat disagree	Strongly agree	Somewhat disagree	Strongly agree	Strongly agree	Strongly agree	Strongly agree	Somewhat agree	Yes
s831	surveyed	Male	32	Metropolitan Area of Barcelona	No, this year is the first time	No	1	Yes	No	No	2021-07-08	2021-07-08	Otherwise	About half of the time		No	No						Half-Protected	No	Not Vaccinated	0			Yes	188	6	Strongly agree	Strongly agree	Strongly disagree	Strongly agree	Strongly disagree	Strongly agree	Strongly agree	Strongly agree	Somewhat agree	Somewhat agree	Yes
s832	surveyed	Female	37	Metropolitan Area of Barcelona	Yes, I have come another time	No	2	No	Yes	Yes	2021-07-09	2021-07-10	Allways or most of the time	All the time or almost		No	No						Protected	Half vaccinated (I was waiting for the second dose)	Half-vaccinated	1	Pfizer	2021-07-01	Yes	98	3	Somewhat agree	Somewhat disagree	Strongly disagree	Somewhat agree	Somewhat disagree	Strongly agree	Strongly agree	Strongly agree	Strongly agree	Somewhat agree	Yes
s833	surveyed	Female	33	Metropolitan Area of Barcelona	No, this year is the first time	No	1	No	No	Yes	2021-07-10	2021-07-10	Allways or most of the time	Most of the time		No	No						Half-Protected	Half vaccinated (I was waiting for the second dose)	Half-vaccinated	1	Moderna	2021-06-01	No			Strongly agree	Strongly agree	Somewhat disagree	Somewhat agree	Somewhat disagree	Strongly agree	Strongly agree	Strongly agree	Strongly agree	Somewhat agree	Yes
s834	surveyed	Male	19	Metropolitan Area of Barcelona	No, this year is the first time	No	3	Yes	Yes	Yes	2021-07-08	2021-07-10	Allways or most of the time	All the time or almost		No	No						Half-Protected	Half vaccinated (I was waiting for the second dose)	Half-vaccinated	1	Moderna	2021-07-01	No			Strongly agree	Strongly disagree	Strongly disagree	Somewhat agree	Strongly disagree	Strongly agree	Strongly agree	Strongly agree	Somewhat agree	Somewhat agree	Yes
s835	surveyed	Male	25	Metropolitan Area of Barcelona	No, this year is the first time	No	1	Yes	No	No	2021-07-08	2021-07-08	Allways or most of the time	Most of the time	2021-07-16	Yes	Yes	5	Contact after festival	Yes	4		Not protected	No	Not Vaccinated	0			No			Strongly agree	Somewhat disagree	Somewhat disagree	Strongly agree	Strongly disagree	Strongly agree	Strongly agree	Strongly agree	Strongly agree	Strongly agree	Yes
s836	surveyed	Female	44	Catalonia or Spain	No, this year is the first time	No	2	No	Yes	Yes	2021-07-09	2021-07-10	Allways or most of the time	All the time or almost		No	No						Protected	Yes, fully vaccinated	Fully-vaccinated	2	Pfizer	2021-06-01	Yes	523	17	Somewhat agree	Somewhat agree	Somewhat agree	Somewhat agree	Somewhat agree	Somewhat agree	Somewhat agree	Somewhat agree	Somewhat agree	Somewhat disagree	No
s837	surveyed	Female	49	Catalonia or Spain	No, this year is the first time	No	2	No	Yes	Yes	2021-07-09	2021-07-10	Otherwise	Less than half of the time		No	No						Protected	Yes, fully vaccinated	Fully-vaccinated	2	Pfizer	2021-06-01	No			Strongly agree	Somewhat agree	Strongly disagree	Somewhat agree	Somewhat agree	Strongly agree	Somewhat agree	Strongly agree	Strongly agree	Strongly agree	Yes
s838	surveyed	Male	63	Metropolitan Area of Barcelona	Yes, I come every year or almost	No	3	Yes	Yes	Yes	2021-07-08	2021-07-10	Allways or most of the time	Most of the time		No	No						Protected	Yes, fully vaccinated	Fully-vaccinated	2	AstraZeneca	2021-06-01	No			Somewhat agree	Somewhat disagree	Somewhat agree	Somewhat disagree	Somewhat agree	Somewhat agree	Somewhat agree	Strongly agree	Strongly agree	Somewhat disagree	No
s840	surveyed	Male	47	Metropolitan Area of Barcelona	No, this year is the first time	No	1	No	No	Yes	2021-07-10	2021-07-10	Allways or most of the time	Most of the time		No	No						Half-Protected	Yes, fully vaccinated	Fully-vaccinated (July)	2	Pfizer	2021-07-01	No			Somewhat agree	Somewhat agree	Somewhat disagree	Somewhat agree	Somewhat disagree	Somewhat agree	Somewhat agree	Somewhat agree	Somewhat agree	Strongly agree	Yes
s841	surveyed	Male	34	Catalonia or Spain	No, this year is the first time	No	1	No	No	Yes	2021-07-10	2021-07-10	Allways or most of the time	Most of the time		No	No						Protected	Yes, fully vaccinated	Fully-vaccinated	2	Pfizer	2021-03-01	No			Strongly agree	Somewhat disagree	Somewhat disagree	Somewhat agree	Strongly agree	Somewhat agree	Somewhat agree	Strongly agree	Strongly agree	Strongly agree	Yes
s842	surveyed	Female	23	Metropolitan Area of Barcelona	No, this year is the first time	No	1	No	No	Yes	2021-07-10	2021-07-10	Allways or most of the time	All the time or almost		No	No						Protected	Yes, fully vaccinated	Fully-vaccinated	2	Pfizer	2021-04-01	No			Strongly agree	Somewhat disagree	Strongly disagree	Somewhat agree	Somewhat disagree	Strongly agree	Strongly agree	Strongly agree	Strongly agree	Strongly disagree	Yes
s843	surveyed	Female	45	Metropolitan Area of Barcelona	Yes, I have come another time	No	1	No	Yes	No	2021-07-09	2021-07-09	Allways or most of the time	All the time or almost		No	No						Protected	Yes, fully vaccinated	Fully-vaccinated	2	AstraZeneca	2021-06-01	No			Somewhat agree	Strongly disagree	Somewhat agree	Somewhat disagree	Somewhat agree	Somewhat agree	Somewhat agree	Somewhat agree	Somewhat agree	Strongly disagree	No
s844	surveyed	Male	49	Metropolitan Area of Barcelona	Yes, I come every year or almost	No	2	No	Yes	Yes	2021-07-09	2021-07-10	Otherwise	About half of the time		No	No						Protected	Yes, fully vaccinated	Fully-vaccinated	2	Pfizer	2021-06-01	No			Strongly agree	Somewhat agree	Somewhat disagree	Somewhat agree	Strongly disagree	Strongly agree	Strongly agree	Strongly agree	Strongly agree	Somewhat disagree	Yes
s845	surveyed	Male	38	Metropolitan Area of Barcelona	No, this year is the first time	No	1	No	Yes	No	2021-07-09	2021-07-09	Otherwise	About half of the time		No	No						Not protected	No	Not Vaccinated	0			No			Strongly agree	Somewhat agree	Strongly disagree	Somewhat agree	Strongly disagree	Somewhat agree	Strongly agree	Somewhat agree	Strongly agree	Strongly disagree	Yes
s846	surveyed	Female	33	Metropolitan Area of Barcelona	No, this year is the first time	No	1	No	Yes	No	2021-07-09	2021-07-09	Otherwise	About half of the time		No	No						Protected	Yes, fully vaccinated	Fully-vaccinated	2	Pfizer	2021-01-01	No			Somewhat agree	Somewhat disagree	Somewhat disagree	Somewhat agree	Somewhat agree	Somewhat agree	Somewhat agree	Somewhat agree	Somewhat agree	Strongly disagree	Yes
s847	surveyed	Female	29	Metropolitan Area of Barcelona	Yes, I have come another time	No	2	No	Yes	Yes	2021-07-09	2021-07-10	Allways or most of the time	All the time or almost		No	No						Not protected	No	Not Vaccinated	0			No			Strongly agree	Somewhat disagree	Somewhat disagree	Somewhat agree	Somewhat agree	Strongly agree	Strongly agree	Strongly agree	Strongly agree	Somewhat agree	Yes
s848	surveyed	Male	24	Metropolitan Area of Barcelona	No, this year is the first time	No	2	No	Yes	Yes	2021-07-09	2021-07-10	Otherwise	About half of the time		No	No						Not protected	No	Not Vaccinated	0			No			Strongly agree	Somewhat disagree	Somewhat agree	Somewhat agree	Somewhat agree	Strongly agree	Strongly agree	Somewhat agree	Somewhat agree	Somewhat agree	No
s849	surveyed	Female	35	Metropolitan Area of Barcelona	Yes, I have come another time	No	1	No	Yes	No	2021-07-09	2021-07-09	Allways or most of the time	Most of the time		No	No						Protected	Yes, fully vaccinated	Fully-vaccinated	2	Pfizer	2021-01-01	No			Strongly agree	Somewhat agree	Somewhat disagree	Somewhat agree	Somewhat agree	Somewhat agree	Strongly agree	Somewhat agree	Strongly agree	Somewhat disagree	Yes
s850	surveyed	Female	38	Metropolitan Area of Barcelona	No, this year is the first time	No	2	No	Yes	Yes	2021-07-09	2021-07-10	Otherwise	About half of the time		No	No						Protected	Yes, fully vaccinated	Fully-vaccinated	2	Pfizer	2021-03-01	Yes	463	15	Strongly agree	Somewhat agree	Somewhat disagree	Strongly agree	Strongly disagree	Somewhat agree	Strongly agree	Strongly agree	Somewhat agree	Somewhat disagree	Yes
s851	surveyed	Female	25	Metropolitan Area of Barcelona	No, this year is the first time	No	1	No	No	Yes	2021-07-10	2021-07-10	Allways or most of the time	Most of the time		No	No						Not protected	No	Not Vaccinated	0			No			Strongly agree	Somewhat disagree	Somewhat disagree	Somewhat agree	Somewhat disagree	Somewhat agree	Strongly agree	Strongly agree	Strongly agree	Somewhat disagree	Yes
s852	surveyed	Male	28	Metropolitan Area of Barcelona	Yes, I come every year or almost	No	3	Yes	Yes	Yes	2021-07-08	2021-07-10	Otherwise	About half of the time	2021-07-13	Yes	No		No	No			Not protected	No	Not Vaccinated	0			No			Strongly agree	Somewhat disagree	Somewhat agree	Somewhat agree	Somewhat disagree	Somewhat agree	Strongly agree	Somewhat agree	Strongly agree	Somewhat disagree	No
s853	surveyed	Male	40	Metropolitan Area of Barcelona	No, this year is the first time	No	1	No	Yes	No	2021-07-09	2021-07-09	Allways or most of the time	Most of the time		No	No						Protected	Yes, fully vaccinated	Fully-vaccinated	2	AstraZeneca	2021-05-01	No			Strongly agree	Somewhat agree	Somewhat disagree	Somewhat agree	Somewhat agree	Somewhat agree	Somewhat agree	Somewhat agree	Somewhat agree	Somewhat agree	Yes
s854	surveyed	Male	33	Metropolitan Area of Barcelona	Yes, I come every year or almost	No	2	No	Yes	Yes	2021-07-09	2021-07-10	Allways or most of the time	Most of the time		No	No						Not protected	No	Not Vaccinated	0			No			Strongly agree	Somewhat agree	Somewhat agree	Somewhat agree	Strongly agree	Somewhat agree	Strongly agree	Strongly agree	Strongly agree	Somewhat agree	No
s855	surveyed	Male	39	Metropolitan Area of Barcelona	No, this year is the first time	No	1	No	Yes	No	2021-07-09	2021-07-09	Allways or most of the time	Most of the time		No	No						Half-Protected	Half vaccinated (I was waiting for the second dose)	Half-vaccinated	1	Pfizer	2021-06-01	No			Strongly agree	Somewhat agree	Somewhat disagree	Strongly agree	Strongly disagree	Strongly agree	Strongly agree	Strongly agree	Strongly agree	Strongly agree	Yes
s856	surveyed	Male	34	Metropolitan Area of Barcelona	No, this year is the first time	No	1	No	Yes	No	2021-07-09	2021-07-09	Allways or most of the time	Most of the time		No	No						Half-Protected	Half vaccinated (I was waiting for the second dose)	Half-vaccinated	1	Pfizer	2021-06-01	No			Somewhat agree	Somewhat disagree	Strongly disagree	Somewhat agree	Somewhat agree	Somewhat agree	Somewhat agree	Somewhat agree	Somewhat agree	Strongly disagree	Yes
s857	surveyed	Male	50	Metropolitan Area of Barcelona	No, this year is the first time	No	2	Yes	Yes	No	2021-07-08	2021-07-09	Allways or most of the time	Most of the time		No	No						Half-Protected	No	Not Vaccinated	0			Yes	68	2	Somewhat agree	Strongly agree	Somewhat agree	Somewhat agree	Somewhat disagree	Somewhat agree	Somewhat agree	Somewhat agree	Somewhat agree	Somewhat agree	No
s859	surveyed	Male	43	Metropolitan Area of Barcelona	Yes, I have come another time	No	2	No	Yes	Yes	2021-07-09	2021-07-10	Allways or most of the time	Most of the time		No	No						Protected	Yes, fully vaccinated	Fully-vaccinated	2	Moderna	2021-04-01	No			Strongly agree	Somewhat agree	Somewhat disagree	Somewhat agree	Somewhat disagree	Strongly agree	Strongly agree	Strongly agree	Strongly agree	Somewhat agree	Yes
s860	surveyed	Male	26	Catalonia or Spain	Yes, I have come another time	No	1	Yes	No	No	2021-07-08	2021-07-08	Allways or most of the time	Most of the time		No	No						Half-Protected	Half vaccinated (I was waiting for the second dose)	Half-vaccinated	1	Pfizer	2021-07-01	No			Strongly agree	Strongly agree	Strongly disagree	Somewhat agree	Strongly disagree	Strongly agree	Strongly agree	Strongly agree	Strongly agree	Strongly agree	Yes
s861	surveyed	Male	29	Rest	No, this year is the first time	No	1	No	No	Yes	2021-07-10	2021-07-10	Allways or most of the time	Most of the time		No	No						Protected	Yes, fully vaccinated	Fully-vaccinated	2	Pfizer	2021-06-01	No			Strongly agree	Strongly disagree	Strongly agree	Somewhat agree	Somewhat agree	Somewhat agree	Somewhat agree	Somewhat agree	Somewhat agree	Somewhat disagree	No
s862	surveyed	Female	29	Metropolitan Area of Barcelona	No, this year is the first time	No	1	No	No	Yes	2021-07-10	2021-07-10	Allways or most of the time	All the time or almost		No	No						Half-Protected	Half vaccinated (I was waiting for the second dose)	Half-vaccinated	1	Pfizer	2021-07-01	No			Somewhat agree	Somewhat agree	Strongly disagree	Somewhat agree	Somewhat agree	Somewhat agree	Somewhat agree	Strongly agree	Strongly agree	Somewhat agree	Yes
s863	surveyed	Female	48	Metropolitan Area of Barcelona	Yes, I come every year or almost	No	3	Yes	Yes	Yes	2021-07-08	2021-07-10	Allways or most of the time	Most of the time		No	No						Protected	Yes, fully vaccinated	Fully-vaccinated	2	Pfizer	2021-06-01	No			Strongly agree	Somewhat agree	Somewhat agree	Strongly agree	Strongly disagree	Strongly agree	Strongly agree	Strongly agree	Strongly agree	Strongly agree	No
s864	surveyed	Female	44	Metropolitan Area of Barcelona	No, this year is the first time	No	1	No	No	Yes	2021-07-10	2021-07-10	Allways or most of the time	All the time or almost		No	No						Protected	Yes, fully vaccinated	Fully-vaccinated	2	Pfizer	2021-06-01	No			Strongly agree	Somewhat agree	Somewhat disagree	Somewhat agree	Somewhat disagree	Somewhat agree	Strongly agree	Somewhat agree	Strongly agree	Somewhat agree	Yes
s865	surveyed	Female	28	Metropolitan Area of Barcelona	Yes, I come every year or almost	No	1	No	Yes	No	2021-07-09	2021-07-09	Otherwise	Almost never	2021-07-07	No	Yes	-2	No	No			Half-Protected	No	Not Vaccinated	0			Yes	7	0	Strongly agree	Strongly agree	Strongly disagree	Strongly agree	Somewhat agree	Strongly agree	Strongly agree	Strongly agree	Strongly agree	Strongly agree	Yes
s866	surveyed	Female	27	Metropolitan Area of Barcelona	Yes, I come every year or almost	No	2	No	Yes	Yes	2021-07-09	2021-07-10	Allways or most of the time	All the time or almost		No	No						Not protected	No	Not Vaccinated	0			No			Strongly agree	Strongly agree	Strongly disagree	Strongly agree	Somewhat disagree	Strongly agree	Strongly agree	Strongly agree	Strongly agree	Strongly agree	Yes
s868	surveyed	Female	26	Metropolitan Area of Barcelona	No, this year is the first time	No	1	No	No	Yes	2021-07-10	2021-07-10	Allways or most of the time	Most of the time		No	No						Half-Protected	Half vaccinated (I was waiting for the second dose)	Half-vaccinated	1	Pfizer	2021-07-01	No			Strongly agree	Somewhat agree	Somewhat disagree	Strongly agree	Strongly disagree	Somewhat agree	Strongly agree	Strongly agree	Strongly agree	Strongly agree	Yes
s869	surveyed	Female	31	Catalonia or Spain	No, this year is the first time	No	1	No	No	Yes	2021-07-10	2021-07-10	Allways or most of the time	Most of the time		No	No						Half-Protected	Half vaccinated (I was waiting for the second dose)	Half-vaccinated	1	Pfizer	2021-06-01	No			Strongly agree	Somewhat agree	Somewhat agree	Somewhat agree	Somewhat agree	Somewhat agree	Strongly agree	Strongly agree	Strongly agree	Somewhat agree	No
s870	surveyed	Female	32	Metropolitan Area of Barcelona	No, this year is the first time	No	2	No	Yes	Yes	2021-07-09	2021-07-10	Allways or most of the time	All the time or almost		No	No						Half-Protected	Half vaccinated (I was waiting for the second dose)	Half-vaccinated	1	Pfizer	2021-06-01	No			Strongly agree	Somewhat disagree	Somewhat agree	Somewhat agree	Somewhat agree	Somewhat disagree	Somewhat agree	Somewhat agree	Somewhat agree	Somewhat agree	No
s871	surveyed	Male	25	Metropolitan Area of Barcelona	Yes, I have come another time	No	1	No	Yes	No	2021-07-09	2021-07-09	Allways or most of the time	All the time or almost		No	No						Not protected	No	Not Vaccinated	0			No			Strongly agree	Somewhat disagree	Somewhat agree	Somewhat disagree	Somewhat agree	Somewhat agree	Strongly agree	Somewhat agree	Somewhat agree	Strongly disagree	No
s872	surveyed	Male	25	Metropolitan Area of Barcelona	No, this year is the first time	No	3	Yes	Yes	Yes	2021-07-08	2021-07-10	Allways or most of the time	Most of the time		No	No						Protected	Yes, fully vaccinated	Fully-vaccinated	2	Janssen	2021-06-01	No			Strongly agree	Somewhat agree	Somewhat agree	Somewhat agree	Somewhat disagree	Somewhat agree	Somewhat agree	Somewhat agree	Strongly agree	Strongly agree	No
s873	surveyed	Female	18	Metropolitan Area of Barcelona	No, this year is the first time	No	1	Yes	No	No	2021-07-08	2021-07-08	Otherwise	Less than half of the time	2021-07-12	Yes	Yes	3	No	No			Not protected	No	Not Vaccinated	0			No			Strongly agree	Somewhat disagree	Somewhat agree	Somewhat disagree	Somewhat disagree	Somewhat disagree	Strongly agree	Somewhat agree	Strongly agree	Strongly agree	No
s874	surveyed	Female	35	Metropolitan Area of Barcelona	Yes, I come every year or almost	No	1	Yes	No	No	2021-07-08	2021-07-08	Otherwise	About half of the time		No	No						Protected	Yes, fully vaccinated	Fully-vaccinated	2	Pfizer	2021-04-01	No			Somewhat agree	Somewhat disagree	Somewhat agree	Somewhat agree	Somewhat agree	Somewhat agree	Somewhat agree	Somewhat agree	Somewhat agree	Strongly disagree	No
s875	surveyed	Female	35	Metropolitan Area of Barcelona	Yes, I have come another time	No	1	No	Yes	No	2021-07-09	2021-07-09	Allways or most of the time	Most of the time		No	No						Half-Protected	Half vaccinated (I was waiting for the second dose)	Half-vaccinated	1	Pfizer	2021-06-01	No			Strongly agree	Somewhat agree	Somewhat agree	Somewhat agree	Somewhat disagree	Somewhat agree	Strongly agree	Strongly agree	Strongly agree	Strongly agree	No
s876	surveyed	Male	27	Metropolitan Area of Barcelona	No, this year is the first time	No	1	Yes	No	No	2021-07-08	2021-07-08	Allways or most of the time	Most of the time		No	No						Protected	Yes, fully vaccinated	Fully-vaccinated	2	AstraZeneca	2021-05-01	No			Strongly agree	Strongly disagree	Somewhat agree	Somewhat disagree	Somewhat agree	Somewhat disagree	Somewhat agree	Somewhat agree	Strongly agree	Somewhat agree	No
s877	surveyed	Female	28	Metropolitan Area of Barcelona	No, this year is the first time	No	1	No	No	Yes	2021-07-10	2021-07-10	Otherwise	About half of the time		No	No						Protected	Yes, fully vaccinated	Fully-vaccinated (July)	2	Pfizer	2021-07-01	Yes	280	9	Strongly agree	Strongly disagree	Strongly agree	Somewhat disagree	Strongly agree	Somewhat disagree	Somewhat agree	Somewhat agree	Somewhat agree	Somewhat agree	No
s878	surveyed	Female	31	Metropolitan Area of Barcelona	Yes, I have come another time	No	2	No	Yes	Yes	2021-07-09	2021-07-10	Allways or most of the time	All the time or almost		No	No						Protected	Yes, fully vaccinated	Fully-vaccinated	2	Pfizer	2021-06-01	No			Strongly agree	Somewhat disagree	Strongly disagree	Somewhat disagree	Somewhat agree	Somewhat disagree	Somewhat agree	Somewhat disagree	Strongly agree	Somewhat agree	Yes
s879	surveyed	Male	49	Metropolitan Area of Barcelona	Yes, I come every year or almost	No	3	Yes	Yes	Yes	2021-07-08	2021-07-10	Allways or most of the time	Most of the time		No	No						Half-Protected	Yes, fully vaccinated	Fully-vaccinated (July)	2	Moderna	2021-07-01	No			Strongly agree	Somewhat agree	Somewhat agree	Strongly agree	Strongly disagree	Strongly agree	Strongly agree	Strongly agree	Strongly agree	Strongly agree	No
s880	surveyed	Male	26	Metropolitan Area of Barcelona	No, this year is the first time	No	1	No	Yes	No	2021-07-09	2021-07-09	Allways or most of the time	All the time or almost		No	No						Not protected	No	Not Vaccinated	0			No			Somewhat agree	Somewhat agree	Somewhat disagree	Somewhat agree	Somewhat disagree	Strongly agree	Strongly agree	Strongly agree	Strongly agree	Somewhat agree	Yes
s881	surveyed	Male	32	Metropolitan Area of Barcelona	No, this year is the first time	No	2	No	Yes	Yes	2021-07-09	2021-07-10	Otherwise	Almost never		No	No						Half-Protected	Half vaccinated (I was waiting for the second dose)	Half-vaccinated	1	Pfizer	2021-07-01	No			Somewhat disagree	Somewhat disagree	Somewhat agree	Strongly agree	Somewhat disagree	Strongly agree	Strongly agree	Strongly agree	Strongly agree	Somewhat agree	No
s882	surveyed	Male	37	Metropolitan Area of Barcelona	Yes, I come every year or almost	No	1	No	No	Yes	2021-07-10	2021-07-10	Allways or most of the time	Most of the time		No	No						Half-Protected	Half vaccinated (I was waiting for the second dose)	Half-vaccinated	1	Pfizer	2021-06-01	No			Strongly agree	Strongly agree	Strongly disagree	Strongly agree	Strongly disagree	Strongly agree	Strongly agree	Strongly agree	Strongly agree	Strongly agree	Yes
s883	surveyed	Male	35	Metropolitan Area of Barcelona	No, this year is the first time	No	1	No	No	Yes	2021-07-10	2021-07-10	Otherwise	Less than half of the time		No	No						Half-Protected	Half vaccinated (I was waiting for the second dose)	Half-vaccinated	1	Pfizer	2021-06-01	No			Strongly agree	Somewhat agree	Somewhat agree	Strongly agree	Strongly disagree	Strongly agree	Strongly agree	Strongly agree	Strongly agree	Strongly agree	No
s884	surveyed	Male	28	Catalonia or Spain	No, this year is the first time	No	1	No	Yes	No	2021-07-09	2021-07-09	Allways or most of the time	Most of the time	2021-07-14	Yes	Yes	4	No	No			Not protected	No	Not Vaccinated	0			No			Strongly agree	Somewhat agree	Somewhat agree	Somewhat agree	Strongly agree	Somewhat agree	Strongly agree	Somewhat agree	Somewhat agree	Strongly disagree	No
s885	surveyed	Female	33	Catalonia or Spain	Yes, I have come another time	No	1	No	Yes	No	2021-07-09	2021-07-09	Otherwise	About half of the time	2021-07-12	No	Yes	3	No	No			Not protected	No	Not Vaccinated	0			No			Strongly agree	Strongly disagree	Somewhat disagree	Somewhat disagree	Strongly agree	Somewhat disagree	Somewhat agree	Somewhat agree	Somewhat agree	Somewhat agree	Yes
s887	surveyed	Female	47	Catalonia or Spain	No, this year is the first time	No	2	No	Yes	Yes	2021-07-09	2021-07-10	Allways or most of the time	All the time or almost	2021-07-16	No	Yes	6	No	No			Protected	Yes, fully vaccinated	Fully-vaccinated	2	Pfizer	2021-06-01	No			Strongly agree	Somewhat agree	Strongly disagree	Strongly agree	Strongly disagree	Somewhat agree	Strongly agree	Strongly agree	Strongly agree	Strongly agree	Yes
s889	surveyed	Female	21	Metropolitan Area of Barcelona	No, this year is the first time	No	1	No	No	Yes	2021-07-10	2021-07-10	Allways or most of the time	All the time or almost		No	No						Not protected	No	Not Vaccinated	0			No			Strongly agree	Strongly disagree	Strongly agree	Strongly disagree	Strongly agree	Somewhat agree	Strongly disagree	Somewhat agree	Somewhat agree	Strongly disagree	No
s890	surveyed	Female	33	Metropolitan Area of Barcelona	No, this year is the first time	No	1	No	Yes	No	2021-07-09	2021-07-09	Otherwise	About half of the time		No	No						Protected	Yes, fully vaccinated	Fully-vaccinated	2	Pfizer	2021-02-01	No			Strongly agree	Somewhat agree	Somewhat disagree	Somewhat disagree	Somewhat disagree	Somewhat agree	Somewhat agree	Somewhat agree	Somewhat agree	Strongly disagree	Yes
s891	surveyed	Female	42	Metropolitan Area of Barcelona	No, this year is the first time	No	1	No	No	Yes	2021-07-10	2021-07-10	Allways or most of the time	Most of the time		No	No						Half-Protected	Yes, fully vaccinated	Fully-vaccinated (July)	2	Pfizer	2021-07-01	No			Strongly agree	Strongly agree	Strongly disagree	Strongly agree	Strongly disagree	Strongly agree	Strongly agree	Strongly agree	Strongly agree	Strongly agree	Yes
s892	surveyed	Female	46	Metropolitan Area of Barcelona	Yes, I have come another time	No	1	No	No	Yes	2021-07-10	2021-07-10	Allways or most of the time	Most of the time		No	No						Half-Protected	Yes, fully vaccinated	Fully-vaccinated (July)	2	Pfizer	2021-07-01	No			Somewhat agree	Somewhat agree	Somewhat disagree	Somewhat agree	Somewhat agree	Somewhat agree	Somewhat agree	Somewhat agree	Somewhat agree	Somewhat agree	Yes
s893	surveyed	Male	28	Metropolitan Area of Barcelona	Yes, I come every year or almost	No	2	No	Yes	Yes	2021-07-09	2021-07-10	Otherwise	Less than half of the time	2021-07-15	Yes	Yes	3	No	No			Not protected	No	Not Vaccinated	0			No			Strongly agree	Somewhat disagree	Somewhat agree	Somewhat agree	Somewhat agree	Strongly disagree	Somewhat agree	Somewhat disagree	Strongly agree	Strongly agree	No
s894	surveyed	Female	32	Metropolitan Area of Barcelona	Yes, I have come another time	No	2	No	Yes	Yes	2021-07-09	2021-07-10	Allways or most of the time	Most of the time		No	No						Protected	Yes, fully vaccinated	Fully-vaccinated	2	Pfizer	2021-01-01	No			Strongly agree	Somewhat agree	Somewhat disagree	Strongly agree	Somewhat agree	Strongly agree	Strongly agree	Strongly agree	Strongly agree	Strongly agree	Yes
s895	surveyed	Male	32	Metropolitan Area of Barcelona	Yes, I have come another time	No	3	Yes	Yes	Yes	2021-07-08	2021-07-10	Allways or most of the time	All the time or almost		No	No						Protected	Yes, fully vaccinated	Fully-vaccinated	2	Pfizer	2021-01-01	No			Somewhat agree	Somewhat agree	Strongly disagree	Strongly agree	Strongly disagree	Strongly agree	Strongly agree	Strongly agree	Strongly agree	Somewhat agree	Yes
s896	surveyed	Male	35	Metropolitan Area of Barcelona	No, this year is the first time	No	1	Yes	No	No	2021-07-08	2021-07-08	Otherwise	Less than half of the time		No	No						Half-Protected	Half vaccinated (I was waiting for the second dose)	Half-vaccinated	1	Pfizer	2021-06-01	No			Strongly disagree	Strongly disagree	Somewhat agree	Somewhat agree	Somewhat disagree	Somewhat disagree	Somewhat agree	Somewhat agree	Somewhat agree	Strongly disagree	No
s897	surveyed	Female	28	Catalonia or Spain	No, this year is the first time	No	1	No	No	Yes	2021-07-10	2021-07-10	Allways or most of the time	Most of the time		No	No						Not protected	No	Not Vaccinated	0			No			Strongly agree	Somewhat agree	Somewhat disagree	Strongly agree	Somewhat disagree	Strongly agree	Strongly agree	Strongly agree	Strongly agree	Strongly agree	Yes
s898	surveyed	Female	26	Metropolitan Area of Barcelona	No, this year is the first time	No	2	No	Yes	Yes	2021-07-09	2021-07-10	Otherwise	Less than half of the time		No	No						Protected	Yes, fully vaccinated	Fully-vaccinated	2	Pfizer	2021-01-01	No			Strongly agree	Strongly disagree	Somewhat agree	Somewhat disagree	Strongly agree	Somewhat agree	Somewhat agree	Somewhat agree	Somewhat agree	Somewhat disagree	No
s899	surveyed	Female	35	Catalonia or Spain	Yes, I come every year or almost	No	1	No	No	Yes	2021-07-10	2021-07-10	Allways or most of the time	Most of the time		No	No						Half-Protected	Half vaccinated (I was waiting for the second dose)	Half-vaccinated	1	Pfizer	2021-06-01	No			Strongly agree	Somewhat agree	Somewhat disagree	Somewhat agree	Somewhat agree	Strongly agree	Strongly agree	Strongly agree	Strongly agree	Strongly agree	Yes
s900	surveyed	Male	52	Metropolitan Area of Barcelona	No, this year is the first time	No	1	No	Yes	No	2021-07-09	2021-07-09	Allways or most of the time	All the time or almost		No	No						Protected	Yes, fully vaccinated	Fully-vaccinated	2	Pfizer	2021-06-01	No			Strongly agree	Strongly agree	Strongly disagree	Strongly agree	Somewhat disagree	Strongly agree	Somewhat agree	Somewhat agree	Strongly agree	Somewhat agree	Yes
s901	surveyed	Female	46	Metropolitan Area of Barcelona	No, this year is the first time	No	1	No	Yes	No	2021-07-09	2021-07-09	Allways or most of the time	All the time or almost		No	No						Protected	Yes, fully vaccinated	Fully-vaccinated	2	Pfizer	2021-06-01	No			Strongly agree	Somewhat agree	Strongly disagree	Strongly agree	Somewhat disagree	Strongly agree	Strongly agree	Strongly agree	Strongly agree	Strongly agree	Yes
s902	surveyed	Female	27	Metropolitan Area of Barcelona	Yes, I have come another time	No	1	Yes	No	No	2021-07-08	2021-07-08	Allways or most of the time	All the time or almost		No	No						Not protected	No	Not Vaccinated	0			No			Somewhat agree	Somewhat disagree	Somewhat disagree	Somewhat agree	Somewhat disagree	Somewhat agree	Strongly agree	Somewhat agree	Strongly agree	Somewhat agree	Yes
s903	surveyed	Female	26	Metropolitan Area of Barcelona	No, this year is the first time	No	2	No	Yes	Yes	2021-07-09	2021-07-10	Otherwise	About half of the time	2021-07-14	Yes	Yes	3	No	No			Not protected	No	Not Vaccinated	0			No			Strongly agree	Somewhat disagree	Somewhat disagree	Somewhat disagree	Somewhat agree	Somewhat agree	Strongly agree	Somewhat agree	Strongly agree	Somewhat agree	Yes
s904	surveyed	Male	29	Metropolitan Area of Barcelona	No, this year is the first time	No	1	No	Yes	No	2021-07-09	2021-07-09	Otherwise	About half of the time		No	No						Protected	Yes, fully vaccinated	Fully-vaccinated	2	Pfizer	2021-01-01	No			Strongly agree	Strongly disagree	Somewhat disagree	Somewhat disagree	Somewhat agree	Somewhat agree	Somewhat agree	Somewhat agree	Strongly agree	Somewhat agree	Yes
s905	surveyed	Male	21	Metropolitan Area of Barcelona	No, this year is the first time	No	1	No	Yes	No	2021-07-09	2021-07-09	Otherwise	About half of the time	2021-07-11	No	Yes	2	No	No			Not protected	No	Not Vaccinated	0			No			Strongly agree	Somewhat agree	Strongly disagree	Strongly agree	Strongly disagree	Strongly agree	Strongly agree	Strongly agree	Strongly agree	Strongly agree	Yes
s906	surveyed	Female	30	Metropolitan Area of Barcelona	Yes, I have come another time	No	1	No	No	Yes	2021-07-10	2021-07-10	Allways or most of the time	Most of the time		No	No						Not protected	No	Not Vaccinated	0			No			Strongly agree	Somewhat agree	Somewhat disagree	Somewhat disagree	Somewhat disagree	Somewhat agree	Strongly agree	Strongly agree	Strongly agree	Somewhat agree	Yes
s907	surveyed	Female	31	Catalonia or Spain	No, this year is the first time	No	1	Yes	No	No	2021-07-08	2021-07-08	Allways or most of the time	All the time or almost		No	No						Half-Protected	Half vaccinated (I was waiting for the second dose)	Half-vaccinated	1	Pfizer	2021-07-01	No			Somewhat agree	Strongly disagree	Somewhat disagree	Somewhat disagree	Somewhat agree	Somewhat agree	Strongly agree	Somewhat agree	Strongly agree	Strongly agree	Yes
s908	surveyed	Male	48	Metropolitan Area of Barcelona	Yes, I come every year or almost	No	2	No	Yes	Yes	2021-07-09	2021-07-10	Allways or most of the time	All the time or almost		No	No						Half-Protected	Yes, fully vaccinated	Fully-vaccinated (July)	2	Pfizer	2021-07-01	No			Strongly agree	Somewhat agree	Somewhat disagree	Strongly agree	Strongly disagree	Strongly agree	Strongly agree	Strongly agree	Strongly agree	Strongly agree	Yes
s909	surveyed	Male	29	Metropolitan Area of Barcelona	Yes, I have come another time	No	1	Yes	No	No	2021-07-08	2021-07-08	Otherwise	About half of the time		No	No						Half-Protected	No	Not Vaccinated	0			Yes	129	4	Strongly agree	Somewhat agree	Somewhat agree	Strongly agree	Strongly disagree	Somewhat agree	Strongly agree	Strongly agree	Strongly agree	Strongly agree	No
s910	surveyed	Female	29	Metropolitan Area of Barcelona	No, this year is the first time	No	1	Yes	No	No	2021-07-08	2021-07-08	Allways or most of the time	All the time or almost		No	No						Not protected	No	Not Vaccinated	0			No			Strongly agree	Somewhat agree	Somewhat agree	Somewhat disagree	Strongly disagree	Strongly agree	Strongly agree	Strongly agree	Strongly agree	Strongly agree	No
s911	surveyed	Female	24	Metropolitan Area of Barcelona	No, this year is the first time	No	1	No	No	Yes	2021-07-10	2021-07-10	Allways or most of the time	Most of the time		No	No						Not protected	No	Not Vaccinated	0			No			Strongly agree	Somewhat disagree	Strongly agree	Somewhat disagree	Somewhat agree	Somewhat agree	Somewhat agree	Somewhat agree	Somewhat agree	Somewhat agree	No
s912	surveyed	Male	37	Metropolitan Area of Barcelona	Yes, I have come another time	No	1	No	No	Yes	2021-07-10	2021-07-10	Allways or most of the time	Most of the time		No	No						Protected	Half vaccinated (I was waiting for the second dose)	Half-vaccinated	1	Pfizer	2021-06-01	Yes	372	12	Strongly agree	Somewhat agree	Strongly disagree	Somewhat agree	Strongly disagree	Strongly agree	Strongly agree	Strongly agree	Strongly agree	Strongly agree	Yes
s913	surveyed	Female	28	Catalonia or Spain	No, this year is the first time	No	1	Yes	No	No	2021-07-08	2021-07-08	Allways or most of the time	Most of the time		No	No						Not protected	No	Not Vaccinated	0			No			Strongly agree	Somewhat disagree	Somewhat agree	Somewhat disagree	Somewhat agree	Somewhat agree	Somewhat agree	Somewhat agree	Somewhat agree	Somewhat disagree	No
s914	surveyed	Female	39	Metropolitan Area of Barcelona	No, this year is the first time	No	3	Yes	No	Yes	2021-07-08	2021-07-10	Allways or most of the time	All the time or almost		No	No						Half-Protected	Half vaccinated (I was waiting for the second dose)	Half-vaccinated	1	Pfizer	2021-06-01	No			Somewhat agree	Strongly disagree	Somewhat agree	Somewhat disagree	Somewhat agree	Somewhat agree	Somewhat agree	Somewhat agree	Somewhat agree	Strongly agree	No
s915	surveyed	Male	30	Metropolitan Area of Barcelona	Yes, I have come another time	No	3	Yes	Yes	Yes	2021-07-08	2021-07-10	Allways or most of the time	Most of the time		No	No						Half-Protected	Half vaccinated (I was waiting for the second dose)	Half-vaccinated	1	Pfizer	2021-06-01	No			Strongly agree	Strongly agree	Strongly agree	Strongly agree	Somewhat agree	Strongly agree	Strongly agree	Strongly agree	Strongly agree	Strongly agree	No
s916	surveyed	Female	18	Catalonia or Spain	Yes, I have come another time	No	1	Yes	No	No	2021-07-08	2021-07-08	Allways or most of the time	All the time or almost		No	No						Protected	Yes, fully vaccinated	Fully-vaccinated	2	Moderna	2021-05-01	No			Somewhat agree	Strongly disagree	Strongly disagree	Strongly disagree	Strongly agree	Strongly disagree	Somewhat agree	Strongly disagree	Somewhat disagree	Somewhat disagree	Yes
s917	surveyed	Male	42	Metropolitan Area of Barcelona	Yes, I have come another time	No	1	No	Yes	No	2021-07-09	2021-07-09	Allways or most of the time	All the time or almost		No	No						Half-Protected	Half vaccinated (I was waiting for the second dose)	Half-vaccinated	1	Pfizer	2021-06-01	No			Somewhat agree	Somewhat disagree	Somewhat disagree	Somewhat agree	Somewhat disagree	Somewhat agree	Strongly agree	Somewhat agree	Somewhat agree	Somewhat disagree	Yes
s918	surveyed	Male	25	Metropolitan Area of Barcelona	Yes, I come every year or almost	No	2	Yes	Yes	No	2021-07-08	2021-07-09	Otherwise	About half of the time	2021-07-11	Yes	Yes	2	No	No			Protected	Yes, fully vaccinated	Fully-vaccinated	2	AstraZeneca	2021-06-01	No			Strongly agree	Strongly disagree	Strongly agree	Strongly disagree	Somewhat agree	Somewhat disagree	Strongly agree	Somewhat disagree	Strongly agree	Somewhat disagree	No
s919	surveyed	Female	29	Catalonia or Spain	Yes, I come every year or almost	No	2	No	Yes	Yes	2021-07-09	2021-07-10	Allways or most of the time	Most of the time		No	No						Protected	Yes, fully vaccinated	Fully-vaccinated	2	Pfizer	2021-02-01	Yes	37	1	Strongly agree	Somewhat agree	Somewhat agree	Somewhat agree	Strongly disagree	Somewhat agree	Strongly agree	Strongly agree	Strongly agree	Somewhat agree	No
s920	surveyed	Male	24	Metropolitan Area of Barcelona	Yes, I have come another time	No	1	Yes	No	No	2021-07-08	2021-07-08	Allways or most of the time	Most of the time	2021-07-13	Yes	Yes	4	No	No			Half-Protected	Half vaccinated (I was waiting for the second dose)	Half-vaccinated	1	Moderna	2021-07-01	No			Strongly agree	Strongly disagree	Strongly disagree	Strongly disagree	Strongly agree	Somewhat disagree	Somewhat agree	Somewhat disagree	Strongly disagree	Strongly disagree	Yes
s921	surveyed	Female	18	Metropolitan Area of Barcelona	No, this year is the first time	No	1	Yes	No	No	2021-07-08	2021-07-08	Allways or most of the time	Most of the time		No	No						Half-Protected	Half vaccinated (I was waiting for the second dose)	Half-vaccinated	1	Pfizer	2021-07-01	No			Strongly agree	Somewhat agree	Somewhat disagree	Somewhat agree	Somewhat agree	Somewhat agree	Strongly agree	Somewhat agree	Strongly agree	Strongly agree	Yes
s922	surveyed	Male	41	Metropolitan Area of Barcelona	No, this year is the first time	No	2	No	Yes	Yes	2021-07-09	2021-07-10	Allways or most of the time	All the time or almost		No	No						Protected	Yes, fully vaccinated	Fully-vaccinated	2	AstraZeneca	2021-04-01	No			Strongly agree	Strongly agree	Strongly disagree	Strongly agree	Strongly disagree	Strongly agree	Strongly agree	Strongly agree	Strongly agree	Strongly agree	Yes
s923	surveyed	Male	34	Metropolitan Area of Barcelona	Yes, I have come another time	No	1	No	No	Yes	2021-07-10	2021-07-10	Allways or most of the time	Most of the time		No	No						Half-Protected	Half vaccinated (I was waiting for the second dose)	Half-vaccinated	1	Pfizer	2021-07-01	No			Strongly agree	Somewhat agree	Somewhat agree	Somewhat agree	Strongly disagree	Strongly agree	Strongly agree	Strongly agree	Strongly agree	Somewhat agree	No
s924	surveyed	Female	17	Metropolitan Area of Barcelona	No, this year is the first time	No	1	Yes	No	No	2021-07-08	2021-07-08	Allways or most of the time	Most of the time	2021-07-13	Yes	Yes	5	Contact after festival	Yes	4		Half-Protected	Half vaccinated (I was waiting for the second dose)	Half-vaccinated	1	Pfizer	2021-07-01	No			Somewhat agree	Strongly agree	Somewhat disagree	Somewhat agree	Somewhat disagree	Somewhat agree	Strongly agree	Strongly agree	Somewhat agree	Somewhat agree	Yes
s925	surveyed	Male	24	Metropolitan Area of Barcelona	No, this year is the first time	No	2	No	Yes	Yes	2021-07-09	2021-07-10	Otherwise	Less than half of the time		No	No						Half-Protected	No	Not Vaccinated	0			Yes	68	2	Somewhat agree	Strongly disagree	Strongly agree	Somewhat agree	Somewhat agree	Somewhat agree	Strongly agree	Strongly agree	Strongly agree	Somewhat agree	No
s926	surveyed	Female	29	Metropolitan Area of Barcelona	No, this year is the first time	No	1	No	Yes	No	2021-07-09	2021-07-09	Allways or most of the time	Most of the time		No	No						Half-Protected	Half vaccinated (I was waiting for the second dose)	Half-vaccinated	1	Moderna	2021-06-01	No			Somewhat agree	Strongly agree	Somewhat disagree	Somewhat agree	Somewhat disagree	Strongly agree	Strongly agree	Strongly agree	Strongly agree	Strongly agree	Yes
s927	surveyed	Female	26	Metropolitan Area of Barcelona	Yes, I have come another time	No	1	No	Yes	No	2021-07-09	2021-07-09	Allways or most of the time	Most of the time		No	No						Protected	Yes, fully vaccinated	Fully-vaccinated	2	Moderna	2021-03-01	No			Strongly disagree	Somewhat agree	Strongly disagree	Somewhat agree	Somewhat disagree	Somewhat agree	Strongly agree	Somewhat agree	Strongly agree	Somewhat disagree	Yes
s928	surveyed	Male	24	Metropolitan Area of Barcelona	Yes, I have come another time	No	1	No	Yes	No	2021-07-09	2021-07-09	Otherwise	About half of the time		No	No						Half-Protected	Half vaccinated (I was waiting for the second dose)	Half-vaccinated	1	Pfizer	2021-07-01	No			Strongly agree	Somewhat disagree	Somewhat agree	Somewhat agree	Somewhat disagree	Strongly agree	Strongly agree	Strongly agree	Strongly agree	Strongly agree	No
s929	surveyed	Male	43	Catalonia or Spain	No, this year is the first time	No	2	No	Yes	Yes	2021-07-09	2021-07-10	Allways or most of the time	Most of the time		No	No						Half-Protected	Half vaccinated (I was waiting for the second dose)	Half-vaccinated	1	Pfizer	2021-07-01	No			Strongly agree	Strongly disagree	Somewhat disagree	Somewhat agree	Somewhat agree	Somewhat agree	Strongly agree	Strongly agree	Strongly agree	Somewhat agree	Yes
s930	surveyed	Male	28	Metropolitan Area of Barcelona	No, this year is the first time	No	1	No	Yes	No	2021-07-09	2021-07-09	Allways or most of the time	All the time or almost	2021-07-14	Yes	No		No	No			Not protected	No	Not Vaccinated	0			No			Somewhat agree	Strongly disagree	Strongly agree	Strongly disagree	Strongly agree	Somewhat disagree	Somewhat disagree	Somewhat disagree	Somewhat disagree	Strongly disagree	No
s931	surveyed	Male	26	Metropolitan Area of Barcelona	Yes, I have come another time	No	1	No	Yes	No	2021-07-09	2021-07-09	Allways or most of the time	Most of the time		No	No						Half-Protected	Half vaccinated (I was waiting for the second dose)	Half-vaccinated	1	Pfizer	2021-06-01	No			Strongly agree	Somewhat agree	Strongly disagree	Somewhat agree	Somewhat disagree	Somewhat agree	Strongly agree	Strongly agree	Strongly agree	Strongly agree	Yes
s932	surveyed	Male	42	Metropolitan Area of Barcelona	Yes, I come every year or almost	No	3	Yes	Yes	Yes	2021-07-08	2021-07-10	Allways or most of the time	All the time or almost		No	No						Protected	Yes, fully vaccinated	Fully-vaccinated	2	AstraZeneca	2021-06-01	Yes	433	14	Strongly agree	Somewhat agree	Strongly disagree	Somewhat agree	Somewhat disagree	Strongly agree	Strongly agree	Strongly agree	Strongly agree	Strongly agree	Yes
s933	surveyed	Female	18	Catalonia or Spain	No, this year is the first time	No	2	No	Yes	Yes	2021-07-09	2021-07-10	Allways or most of the time	All the time or almost		No	No						Half-Protected	Half vaccinated (I was waiting for the second dose)	Half-vaccinated	1	Pfizer	2021-07-01	No			Strongly agree	Strongly agree	Strongly agree	Somewhat disagree	Strongly agree	Somewhat agree	Strongly agree	Strongly agree	Strongly agree	Strongly agree	No
s934	surveyed	Female	42	Metropolitan Area of Barcelona	Yes, I have come another time	No	1	No	No	Yes	2021-07-10	2021-07-10	Allways or most of the time	Most of the time		No	No						Protected	Yes, fully vaccinated	Fully-vaccinated	2	Janssen	2021-06-01	No			Somewhat agree	Somewhat agree	Somewhat agree	Somewhat agree	Strongly agree	Somewhat agree	Somewhat agree	Strongly agree	Strongly agree	Strongly agree	No
s935	surveyed	Female	28	Catalonia or Spain	No, this year is the first time	No	1	No	No	Yes	2021-07-10	2021-07-10	Allways or most of the time	Most of the time		No	No						Half-Protected	No	Not Vaccinated	0			Yes	7	0	Strongly agree	Strongly agree	Somewhat agree	Strongly agree	Strongly disagree	Strongly agree	Strongly agree	Strongly agree	Somewhat disagree	Strongly disagree	No
s936	surveyed	Male	30	Metropolitan Area of Barcelona	Yes, I have come another time	No	1	Yes	No	No	2021-07-08	2021-07-08	Allways or most of the time	Most of the time		No	No						Not protected	No	Not Vaccinated	0			No			Strongly agree	Somewhat disagree	Strongly agree	Strongly disagree	Somewhat agree	Somewhat disagree	Somewhat agree	Strongly agree	Strongly agree	Somewhat agree	No
s937	surveyed	Male	37	Metropolitan Area of Barcelona	Yes, I have come another time	No	1	No	Yes	No	2021-07-09	2021-07-09	Allways or most of the time	Most of the time		No	No						Not protected	No	Not Vaccinated	0			No			Somewhat agree	Somewhat disagree	Somewhat agree	Somewhat agree	Somewhat disagree	Strongly agree	Somewhat agree	Strongly agree	Somewhat agree	Strongly agree	No
s938	surveyed	Female	25	Metropolitan Area of Barcelona	No, this year is the first time	No	1	Yes	No	No	2021-07-08	2021-07-08	Otherwise	Almost never		No	No						Half-Protected	No	Not Vaccinated	0			Yes	280	9	Somewhat agree	Strongly disagree	Strongly agree	Strongly agree	Somewhat disagree	Somewhat agree	Strongly agree	Strongly agree	Somewhat agree	Somewhat disagree	No
s939	surveyed	Male	27	Metropolitan Area of Barcelona	No, this year is the first time	No	1	No	Yes	No	2021-07-09	2021-07-09	Otherwise	About half of the time		No	No						Protected	Yes, fully vaccinated	Fully-vaccinated (July)	2	Pfizer	2021-07-01	Yes	280	9	Strongly agree	Somewhat agree	Somewhat disagree	Somewhat agree	Somewhat disagree	Strongly agree	Somewhat agree	Strongly agree	Strongly agree	Somewhat disagree	Yes
s940	surveyed	Female	21	Metropolitan Area of Barcelona	Yes, I have come another time	No	1	Yes	No	No	2021-07-08	2021-07-08	Otherwise	Almost never		No	No						Half-Protected	No	Not Vaccinated	0			Yes	188	6	Strongly agree	Strongly disagree	Strongly disagree	Strongly disagree	Strongly agree	Strongly disagree	Somewhat agree	Somewhat agree	Somewhat agree	Somewhat disagree	Yes
s941	surveyed	Male	26	Catalonia or Spain	No, this year is the first time	No	1	Yes	No	No	2021-07-08	2021-07-08	Allways or most of the time	Most of the time		No	No						Not protected	No	Not Vaccinated	0			No			Strongly agree	Somewhat disagree	Somewhat agree	Strongly disagree	Strongly disagree	Somewhat disagree	Strongly agree	Somewhat agree	Strongly disagree	Somewhat disagree	No
s942	surveyed	Female	16	Catalonia or Spain	No, this year is the first time	No	1	No	No	Yes	2021-07-10	2021-07-10	Allways or most of the time	Most of the time	2021-07-19	Yes	Yes	5	No	No			Not protected	No	Not Vaccinated	0			No			Strongly agree	Somewhat agree	Strongly agree	Somewhat agree	Somewhat agree	Somewhat agree	Strongly agree	Strongly agree	Strongly agree	Somewhat agree	No
s943	surveyed	Female	38	Catalonia or Spain	Yes, I have come another time	No	1	Yes	No	No	2021-07-08	2021-07-08	Otherwise	Less than half of the time		No	No						Protected	Yes, fully vaccinated	Fully-vaccinated	2	AstraZeneca	2021-06-01	No			Strongly agree	Somewhat disagree	Somewhat agree	Strongly agree	Strongly disagree	Somewhat agree	Strongly agree	Strongly agree	Strongly agree	Somewhat agree	No
s944	surveyed	Male	47	Metropolitan Area of Barcelona	No, this year is the first time	No	1	No	Yes	No	2021-07-09	2021-07-09	Allways or most of the time	Most of the time		No	No						Protected	Yes, fully vaccinated	Fully-vaccinated	2	Pfizer	2021-05-01	No			Strongly agree	Somewhat disagree	Somewhat agree	Somewhat agree	Somewhat disagree	Somewhat agree	Somewhat agree	Somewhat agree	Somewhat agree	Strongly agree	No
s945	surveyed	Male	29	Metropolitan Area of Barcelona	Yes, I have come another time	No	1	Yes	No	No	2021-07-08	2021-07-08	Allways or most of the time	Most of the time		No	No						Not protected	No	Not Vaccinated	0			No			Strongly agree	Strongly disagree	Somewhat agree	Somewhat disagree	Somewhat agree	Somewhat agree	Somewhat agree	Strongly agree	Strongly agree	Strongly agree	No
s946	surveyed	Female	34	Metropolitan Area of Barcelona	No, this year is the first time	No	1	No	No	Yes	2021-07-10	2021-07-10	Allways or most of the time	Most of the time		No	No						Half-Protected	Half vaccinated (I was waiting for the second dose)	Half-vaccinated	1	Pfizer	2021-06-01	No			Somewhat agree	Somewhat agree	Somewhat disagree	Somewhat disagree	Somewhat agree	Somewhat agree	Somewhat agree	Strongly agree	Strongly agree	Somewhat agree	Yes
s947	surveyed	Male	39	Metropolitan Area of Barcelona	Yes, I come every year or almost	No	1	No	Yes	No	2021-07-09	2021-07-09	Allways or most of the time	Most of the time		No	No						Half-Protected	Half vaccinated (I was waiting for the second dose)	Half-vaccinated	1	Pfizer	2021-06-01	No			Somewhat agree	Somewhat disagree	Somewhat agree	Somewhat disagree	Somewhat agree	Somewhat agree	Somewhat agree	Somewhat agree	Somewhat agree	Somewhat disagree	No
s948	surveyed	Female	28	Metropolitan Area of Barcelona	Yes, I come every year or almost	No	1	Yes	No	No	2021-07-08	2021-07-08	Allways or most of the time	Most of the time		No	No						Not protected	No	Not Vaccinated	0			No			Strongly agree	Somewhat agree	Somewhat disagree	Somewhat agree	Somewhat disagree	Strongly agree	Strongly agree	Strongly agree	Strongly agree	Somewhat agree	Yes
s949	surveyed	Female	16	Metropolitan Area of Barcelona	No, this year is the first time	No	1	Yes	No	No	2021-07-08	2021-07-08	Allways or most of the time	Most of the time		No	No						Not protected	No	Not Vaccinated	0			No			Strongly agree	Somewhat disagree	Somewhat agree	Somewhat agree	Somewhat agree	Somewhat agree	Somewhat agree	Somewhat agree	Strongly agree	Somewhat agree	No
s950	surveyed	Male	28	Metropolitan Area of Barcelona	Yes, I come every year or almost	No	1	No	Yes	No	2021-07-09	2021-07-09	Otherwise	Less than half of the time		No	No						Protected	Yes, fully vaccinated	Fully-vaccinated	2	Pfizer	2021-06-01	No			Strongly agree	Somewhat disagree	Somewhat agree	Somewhat agree	Somewhat agree	Somewhat agree	Strongly agree	Strongly agree	Strongly agree	Somewhat disagree	No
s951	surveyed	Female	30	Metropolitan Area of Barcelona	No, this year is the first time	No	3	Yes	Yes	Yes	2021-07-08	2021-07-10	Allways or most of the time	All the time or almost		No	No						Not protected	No	Not Vaccinated	0			No			Somewhat agree	Strongly disagree	Somewhat agree	Somewhat disagree	Somewhat agree	Strongly agree	Somewhat agree	Strongly agree	Somewhat agree	Somewhat disagree	No
s952	surveyed	Male	28	Metropolitan Area of Barcelona	No, this year is the first time	No	1	Yes	No	No	2021-07-08	2021-07-08	Otherwise	About half of the time		No	No						Protected	Yes, fully vaccinated	Fully-vaccinated	2	AstraZeneca	2021-06-01	No			Somewhat agree	Somewhat disagree	Somewhat disagree	Somewhat agree	Somewhat disagree	Somewhat agree	Strongly agree	Somewhat agree	Somewhat agree	Strongly disagree	Yes
s953	surveyed	Female	29	Metropolitan Area of Barcelona	Yes, I have come another time	No	1	No	No	Yes	2021-07-10	2021-07-10	Otherwise	About half of the time		No	No						Protected	Yes, fully vaccinated	Fully-vaccinated	2	AstraZeneca	2021-05-01	No			Strongly agree	Somewhat disagree	Somewhat agree	Somewhat agree	Somewhat disagree	Somewhat agree	Strongly agree	Somewhat agree	Strongly agree	Somewhat disagree	No
s954	surveyed	Female	53	Metropolitan Area of Barcelona	No, this year is the first time	No	1	No	No	Yes	2021-07-10	2021-07-10	Allways or most of the time	All the time or almost		No	No						Protected	Yes, fully vaccinated	Fully-vaccinated	2	Pfizer	2021-06-01	No			Somewhat agree	Somewhat disagree	Somewhat agree	Somewhat disagree	Somewhat agree	Somewhat agree	Somewhat agree	Somewhat agree	Somewhat agree	Somewhat agree	No
s955	surveyed	Male	49	Catalonia or Spain	No, this year is the first time	No	1	No	No	Yes	2021-07-10	2021-07-10	Allways or most of the time	Most of the time		No	No						Not protected	No	Not Vaccinated	0			No			Somewhat agree	Somewhat agree	Somewhat disagree	Somewhat agree	Somewhat disagree	Strongly agree	Somewhat agree	Strongly agree	Strongly agree	Somewhat disagree	Yes
s956	surveyed	Male	30	Metropolitan Area of Barcelona	No, this year is the first time	No	1	No	No	Yes	2021-07-10	2021-07-10	Allways or most of the time	All the time or almost		No	No						Not protected	No	Not Vaccinated	0			No			Strongly agree	Somewhat agree	Strongly disagree	Strongly agree	Somewhat disagree	Strongly agree	Strongly agree	Strongly agree	Strongly agree	Strongly agree	Yes
s957	surveyed	Female	29	Metropolitan Area of Barcelona	Yes, I come every year or almost	No	1	No	No	Yes	2021-07-10	2021-07-10	Allways or most of the time	Most of the time		No	No						Protected	Yes, fully vaccinated	Fully-vaccinated	2	Pfizer	2021-01-01	No			Strongly agree	Somewhat agree	Somewhat disagree	Somewhat agree	Somewhat disagree	Somewhat agree	Strongly agree	Somewhat agree	Strongly agree	Somewhat agree	Yes
s958	surveyed	Female	27	Metropolitan Area of Barcelona	No, this year is the first time	No	1	Yes	No	No	2021-07-08	2021-07-08	Allways or most of the time	Most of the time		No	No						Half-Protected	Half vaccinated (I was waiting for the second dose)	Half-vaccinated	1	Pfizer	2021-07-01	No			Strongly agree	Strongly agree	Strongly disagree	Strongly agree	Strongly disagree	Strongly agree	Strongly agree	Strongly agree	Strongly agree	Strongly disagree	Yes
s959	surveyed	Male	31	Catalonia or Spain	No, this year is the first time	No	1	No	Yes	No	2021-07-09	2021-07-09	Allways or most of the time	Most of the time		No	No						Half-Protected	Half vaccinated (I was waiting for the second dose)	Half-vaccinated	1	Pfizer	2021-07-01	No			Strongly agree	Somewhat agree	Somewhat disagree	Strongly agree	Strongly disagree	Somewhat agree	Strongly agree	Strongly agree	Somewhat agree	Strongly agree	Yes
s960	surveyed	Female	27	Metropolitan Area of Barcelona	No, this year is the first time	No	1	No	No	Yes	2021-07-10	2021-07-10	Allways or most of the time	Most of the time		No	No						Half-Protected	No	Not Vaccinated	0			Yes	37	1	Somewhat agree	Strongly disagree	Somewhat agree	Somewhat disagree	Somewhat agree	Somewhat disagree	Somewhat agree	Somewhat agree	Somewhat agree	Somewhat agree	No
s961	surveyed	Male	41	Metropolitan Area of Barcelona	Yes, I come every year or almost	No	1	No	No	Yes	2021-07-10	2021-07-10	Allways or most of the time	All the time or almost		No	No						Not protected	No	Not Vaccinated	0			No			Strongly agree	Somewhat disagree	Strongly disagree	Somewhat disagree	Somewhat disagree	Strongly agree	Strongly agree	Strongly agree	Somewhat agree	Somewhat agree	Yes
s962	surveyed	Female	25	Metropolitan Area of Barcelona	Yes, I come every year or almost	No	1	Yes	No	No	2021-07-08	2021-07-08	Allways or most of the time	Most of the time		No	No						Half-Protected	No	Not Vaccinated	0			Yes	219	7	Strongly agree	Strongly agree	Strongly agree	Somewhat agree	Strongly disagree	Strongly agree	Strongly agree	Strongly agree	Strongly agree	Strongly agree	No
s963	surveyed	Male	26	Metropolitan Area of Barcelona	No, this year is the first time	No	1	No	Yes	No	2021-07-09	2021-07-09	Allways or most of the time	Most of the time		No	No						Protected	Yes, fully vaccinated	Fully-vaccinated	2	Moderna	2021-02-01	No			Strongly agree	Somewhat agree	Somewhat disagree	Somewhat agree	Strongly disagree	Somewhat agree	Strongly agree	Strongly agree	Strongly agree	Strongly agree	Yes
s964	surveyed	Male	30	Metropolitan Area of Barcelona	Yes, I come every year or almost	No	1	No	No	Yes	2021-07-10	2021-07-10	Allways or most of the time	Most of the time		No	No						Not protected	No	Not Vaccinated	0			No			Strongly agree	Strongly agree	Somewhat disagree	Strongly agree	Somewhat disagree	Strongly agree	Strongly agree	Strongly agree	Strongly agree	Strongly agree	Yes
s965	surveyed	Male	36	Catalonia or Spain	No, this year is the first time	No	1	No	Yes	No	2021-07-09	2021-07-09	Allways or most of the time	Most of the time		No	No						Half-Protected	Half vaccinated (I was waiting for the second dose)	Half-vaccinated	1	Pfizer	2021-06-01	No			Strongly agree	Somewhat disagree	Strongly disagree	Somewhat agree	Somewhat agree	Somewhat agree	Strongly agree	Strongly agree	Somewhat agree	Somewhat agree	Yes
s966	surveyed	Male	41	Catalonia or Spain	Yes, I have come another time	No	1	No	Yes	No	2021-07-09	2021-07-09	Allways or most of the time	All the time or almost		No	No						Half-Protected	Half vaccinated (I was waiting for the second dose)	Half-vaccinated	1	Pfizer	2021-06-01	No			Strongly agree	Somewhat agree	Somewhat disagree	Somewhat agree	Somewhat disagree	Somewhat agree	Somewhat agree	Somewhat agree	Somewhat agree	Somewhat agree	Yes
s967	surveyed	Male	24	Metropolitan Area of Barcelona	No, this year is the first time	No	1	Yes	No	No	2021-07-08	2021-07-08	Allways or most of the time	Most of the time		No	No						Not protected	No	Not Vaccinated	0			No			Somewhat agree	Somewhat agree	Strongly disagree	Strongly agree	Strongly disagree	Somewhat agree	Strongly agree	Strongly agree	Strongly agree	Strongly agree	Yes
s968	surveyed	Male	36	Metropolitan Area of Barcelona	Yes, I have come another time	No	1	Yes	No	No	2021-07-08	2021-07-08	Allways or most of the time	All the time or almost		No	No						Protected	Yes, fully vaccinated	Fully-vaccinated	2	AstraZeneca	2021-02-01	Yes	341	11	Somewhat agree	Strongly disagree	Strongly disagree	Strongly disagree	Strongly agree	Somewhat disagree	Somewhat disagree	Somewhat disagree	Somewhat agree	Strongly disagree	Yes
s969	surveyed	Female	23	Metropolitan Area of Barcelona	Yes, I have come another time	No	1	No	No	Yes	2021-07-10	2021-07-10	Allways or most of the time	All the time or almost		No	No						Protected	Yes, fully vaccinated	Fully-vaccinated	2	Pfizer	2021-02-01	No			Strongly agree	Somewhat agree	Somewhat disagree	Somewhat agree	Strongly agree	Somewhat agree	Strongly agree	Strongly agree	Strongly agree	Somewhat agree	Yes
s971	surveyed	Female	27	Metropolitan Area of Barcelona	Yes, I have come another time	No	2	No	Yes	Yes	2021-07-09	2021-07-10	Otherwise	About half of the time		No	No						Protected	Yes, fully vaccinated	Fully-vaccinated	2	AstraZeneca	2021-06-01	No			Strongly agree	Strongly agree	Strongly agree	Strongly agree	Strongly disagree	Strongly agree	Strongly agree	Strongly agree	Strongly agree	Strongly agree	No
s972	surveyed	Female	23	Metropolitan Area of Barcelona	No, this year is the first time	No	1	Yes	No	No	2021-07-08	2021-07-08	Allways or most of the time	All the time or almost		No	No						Not protected	No	Not Vaccinated	0			No			Strongly agree	Somewhat agree	Somewhat agree	Somewhat agree	Somewhat agree	Strongly agree	Strongly agree	Strongly agree	Strongly agree	Somewhat agree	No
s973	surveyed	Female	43	Metropolitan Area of Barcelona	Yes, I come every year or almost	No	2	No	Yes	Yes	2021-07-09	2021-07-10	Allways or most of the time	Most of the time		No	No						Half-Protected	Half vaccinated (I was waiting for the second dose)	Half-vaccinated	1	Pfizer	2021-06-01	No			Strongly agree	Strongly agree	Strongly disagree	Strongly agree	Somewhat disagree	Strongly agree	Strongly agree	Strongly agree	Strongly agree	Somewhat agree	Yes
s975	surveyed	Male	30	Metropolitan Area of Barcelona	No, this year is the first time	No	1	Yes	No	No	2021-07-08	2021-07-08	Allways or most of the time	Most of the time		No	No						Protected	Yes, fully vaccinated	Fully-vaccinated	2	Moderna	2021-03-01	Yes	341	11	Strongly disagree	Somewhat agree	Somewhat agree	Strongly agree	Somewhat disagree	Strongly agree	Strongly agree	Strongly agree	Strongly agree	Strongly agree	No
s977	surveyed	Male	29	Rest	No, this year is the first time	No	1	No	Yes	No	2021-07-09	2021-07-09	Allways or most of the time	All the time or almost		No	No						Protected	Yes, fully vaccinated	Fully-vaccinated	2	Janssen	2021-06-01	No			Somewhat agree	Strongly disagree	Strongly disagree	Somewhat disagree	Strongly agree	Somewhat disagree	Somewhat agree	Somewhat agree	Strongly agree	Somewhat disagree	Yes
s978	surveyed	Male	20	Metropolitan Area of Barcelona	Yes, I have come another time	No	1	Yes	No	No	2021-07-08	2021-07-08	Allways or most of the time	All the time or almost		No	No						Half-Protected	Half vaccinated (I was waiting for the second dose)	Half-vaccinated	1	Pfizer	2021-07-01	No			Strongly agree	Somewhat agree	Somewhat agree	Somewhat agree	Somewhat disagree	Strongly agree	Strongly agree	Strongly agree	Strongly agree	Somewhat disagree	No
s979	surveyed	Female	38	Metropolitan Area of Barcelona	Yes, I have come another time	No	2	Yes	Yes	No	2021-07-08	2021-07-09	Otherwise	About half of the time		No	No						Not protected	No	Not Vaccinated	0			No			Strongly agree	Somewhat agree	Somewhat disagree	Strongly agree	Somewhat disagree	Strongly agree	Strongly agree	Strongly agree	Strongly agree	Somewhat agree	Yes
s980	surveyed	Male	26	Metropolitan Area of Barcelona	No, this year is the first time	No	1	No	No	Yes	2021-07-10	2021-07-10	Allways or most of the time	Most of the time		No	No						Not protected	No	Not Vaccinated	0			No			Somewhat agree	Strongly disagree	Somewhat disagree	Somewhat disagree	Somewhat agree	Somewhat agree	Somewhat agree	Somewhat agree	Somewhat agree	Somewhat agree	Yes
s981	surveyed	Male	28	Metropolitan Area of Barcelona	No, this year is the first time	No	3	Yes	Yes	Yes	2021-07-08	2021-07-10	Otherwise	About half of the time	2021-07-17	Yes	No		Contact after festival	Yes	3		Not protected	No	Not Vaccinated	0			No			Strongly agree	Somewhat agree	Strongly disagree	Somewhat agree	Somewhat disagree	Somewhat agree	Strongly agree	Strongly agree	Strongly agree	Somewhat agree	Yes
s982	surveyed	Male	57	Metropolitan Area of Barcelona	Yes, I come every year or almost	No	2	No	Yes	Yes	2021-07-09	2021-07-10	Otherwise	About half of the time		No	No						Protected	Yes, fully vaccinated	Fully-vaccinated	2	Pfizer	2021-06-01	No			Strongly agree	Somewhat disagree	Strongly disagree	Somewhat agree	Somewhat disagree	Somewhat agree	Somewhat agree	Somewhat agree	Somewhat disagree	Somewhat agree	Yes
s983	surveyed	Female	28	Metropolitan Area of Barcelona	Yes, I have come another time	No	2	No	Yes	Yes	2021-07-09	2021-07-10	Otherwise	About half of the time		No	No						Not protected	No	Not Vaccinated	0			No			Strongly disagree	Somewhat disagree	Somewhat agree	Somewhat disagree	Somewhat agree	Somewhat agree	Strongly agree	Strongly agree	Somewhat agree	Somewhat agree	No
s984	surveyed	Female	41	Metropolitan Area of Barcelona	No, this year is the first time	No	1	No	No	Yes	2021-07-10	2021-07-10	Allways or most of the time	Most of the time		No	No						Half-Protected	Yes, fully vaccinated	Fully-vaccinated (July)	2	Pfizer	2021-07-01	No			Somewhat agree	Somewhat disagree	Somewhat disagree	Somewhat agree	Strongly disagree	Strongly agree	Strongly agree	Strongly agree	Somewhat agree	Somewhat disagree	Yes
s985	surveyed	Male	51	Metropolitan Area of Barcelona	Yes, I have come another time	No	1	No	Yes	No	2021-07-09	2021-07-09	Otherwise	About half of the time		No	No						Half-Protected	Yes, fully vaccinated	Fully-vaccinated (July)	2	Pfizer	2021-07-01	No			Strongly agree	Somewhat agree	Somewhat disagree	Strongly agree	Somewhat disagree	Strongly agree	Strongly agree	Strongly agree	Strongly agree	Somewhat agree	Yes
s986	surveyed	Female	27	Metropolitan Area of Barcelona	Yes, I have come another time	No	1	No	No	Yes	2021-07-10	2021-07-10	Otherwise	About half of the time	2021-07-16	Yes	Yes	4	No	No			Protected	Yes, fully vaccinated	Fully-vaccinated	2	Moderna	2021-02-01	No			Strongly agree	Somewhat disagree	Somewhat agree	Somewhat disagree	Somewhat agree	Somewhat agree	Strongly agree	Somewhat disagree	Somewhat agree	Somewhat agree	No
s987	surveyed	Female	26	Catalonia or Spain	No, this year is the first time	No	2	No	Yes	Yes	2021-07-09	2021-07-10	Otherwise	Less than half of the time		No	No						Protected	Yes, fully vaccinated	Fully-vaccinated	2	Pfizer	2021-06-01	Yes	188	6	Strongly agree	Somewhat disagree	Somewhat disagree	Somewhat agree	Somewhat disagree	Somewhat agree	Somewhat agree	Somewhat agree	Strongly agree	Somewhat disagree	Yes
s988	surveyed	Female	33	Metropolitan Area of Barcelona	No, this year is the first time	No	1	No	No	Yes	2021-07-10	2021-07-10	Allways or most of the time	All the time or almost		No	No						Protected	Yes, fully vaccinated	Fully-vaccinated	2	Pfizer	2021-02-01	No			Somewhat agree	Somewhat disagree	Somewhat agree	Somewhat disagree	Strongly agree	Somewhat agree	Somewhat agree	Somewhat agree	Strongly agree	Strongly agree	No
s989	surveyed	Male	35	Metropolitan Area of Barcelona	Yes, I come every year or almost	No	3	Yes	No	Yes	2021-07-08	2021-07-10	Otherwise	About half of the time		No	No						Half-Protected	Half vaccinated (I was waiting for the second dose)	Half-vaccinated	1	Pfizer	2021-06-01	No			Strongly agree	Somewhat agree	Strongly disagree	Somewhat agree	Somewhat disagree	Somewhat agree	Strongly agree	Strongly agree	Strongly agree	Somewhat disagree	Yes
s990	surveyed	Female	35	Metropolitan Area of Barcelona	Yes, I have come another time	No	2	No	Yes	Yes	2021-07-09	2021-07-10	Allways or most of the time	All the time or almost		No	No						Half-Protected	Half vaccinated (I was waiting for the second dose)	Half-vaccinated	1	Pfizer	2021-06-01	No			Somewhat agree	Somewhat disagree	Strongly disagree	Somewhat disagree	Somewhat disagree	Somewhat agree	Somewhat agree	Somewhat agree	Somewhat agree	Somewhat disagree	Yes
s991	surveyed	Female	38	Metropolitan Area of Barcelona	Yes, I have come another time	No	1	No	Yes	No	2021-07-09	2021-07-09	Allways or most of the time	Most of the time		No	No						Half-Protected	Half vaccinated (I was waiting for the second dose)	Half-vaccinated	1	Pfizer	2021-06-01	No			Strongly agree	Somewhat agree	Somewhat agree	Somewhat disagree	Somewhat agree	Somewhat agree	Somewhat agree	Strongly agree	Strongly agree	Somewhat agree	No
s993	surveyed	Male	27	Metropolitan Area of Barcelona	Yes, I have come another time	No	3	Yes	Yes	Yes	2021-07-08	2021-07-10	Allways or most of the time	Most of the time		No	No						Not protected	No	Not Vaccinated	0			No			Strongly agree	Somewhat disagree	Somewhat agree	Somewhat disagree	Somewhat agree	Somewhat agree	Strongly agree	Strongly agree	Strongly agree	Somewhat agree	No
s994	surveyed	Male	37	Metropolitan Area of Barcelona	Yes, I have come another time	No	1	No	Yes	No	2021-07-09	2021-07-09	Otherwise	Less than half of the time		No	No						Protected	Yes, fully vaccinated	Fully-vaccinated	2	AstraZeneca	2021-05-01	No			Somewhat agree	Somewhat agree	Somewhat disagree	Somewhat agree	Somewhat disagree	Strongly agree	Strongly agree	Strongly agree	Somewhat agree	Strongly agree	Yes
s995	surveyed	Female	26	Metropolitan Area of Barcelona	No, this year is the first time	No	1	Yes	No	No	2021-07-08	2021-07-08	Allways or most of the time	Most of the time		No	No						Half-Protected	Half vaccinated (I was waiting for the second dose)	Half-vaccinated	1	Pfizer	2021-07-01	No			Somewhat agree	Strongly disagree	Somewhat agree	Somewhat disagree	Somewhat agree	Somewhat disagree	Somewhat agree	Somewhat agree	Somewhat agree	Somewhat agree	No
s996	surveyed	Male	46	Metropolitan Area of Barcelona	Yes, I come every year or almost	No	1	No	Yes	No	2021-07-09	2021-07-09	Allways or most of the time	Most of the time		No	No						Half-Protected	Yes, fully vaccinated	Fully-vaccinated (July)	2	Pfizer	2021-07-01	No			Somewhat agree	Somewhat disagree	Somewhat agree	Somewhat agree	Somewhat disagree	Somewhat agree	Somewhat agree	Somewhat agree	Somewhat agree	Somewhat agree	No
s997	surveyed	Female	42	Metropolitan Area of Barcelona	Yes, I have come another time	No	1	No	Yes	No	2021-07-09	2021-07-09	Allways or most of the time	All the time or almost		No	No						Protected	Yes, fully vaccinated	Fully-vaccinated	2	Moderna	2021-05-01	No			Strongly agree	Somewhat agree	Somewhat disagree	Somewhat agree	Somewhat agree	Somewhat agree	Strongly agree	Somewhat agree	Somewhat agree	Somewhat agree	Yes
s998	surveyed	Female	29	Metropolitan Area of Barcelona	No, this year is the first time	No	3	Yes	No	Yes	2021-07-08	2021-07-10	Otherwise	About half of the time	2021-07-13	Yes	No		No	No			Half-Protected	Half vaccinated (I was waiting for the second dose)	Half-vaccinated	1	Pfizer	2021-07-01	No			Strongly agree	Strongly agree	Somewhat agree	Strongly agree	Somewhat disagree	Strongly agree	Somewhat agree	Somewhat agree	Somewhat agree	Strongly disagree	No
s999	surveyed	Male	31	Catalonia or Spain	Yes, I have come another time	No	1	Yes	No	No	2021-07-08	2021-07-08	Otherwise	About half of the time		No	No						Not protected	No	Not Vaccinated	0			No			Strongly agree	Strongly agree	Somewhat agree	Somewhat agree	Strongly disagree	Strongly agree	Strongly agree	Strongly agree	Strongly agree	Strongly disagree	No
s1000	surveyed	Female	17	Metropolitan Area of Barcelona	No, this year is the first time	No	1	Yes	No	No	2021-07-08	2021-07-08	Allways or most of the time	All the time or almost		No	No						Not protected	No	Not Vaccinated	0			No			Somewhat agree	Somewhat disagree	Somewhat agree	Somewhat disagree	Somewhat agree	Somewhat agree	Somewhat agree	Strongly agree	Strongly agree	Somewhat agree	No
s1001	surveyed	Female	25	Metropolitan Area of Barcelona	No, this year is the first time	No	2	No	Yes	Yes	2021-07-09	2021-07-10	Allways or most of the time	Most of the time		No	No						Half-Protected	Half vaccinated (I was waiting for the second dose)	Half-vaccinated	1	Pfizer	2021-07-01	No			Strongly agree	Somewhat agree	Somewhat disagree	Somewhat agree	Somewhat agree	Somewhat agree	Strongly agree	Somewhat agree	Strongly agree	Somewhat disagree	Yes
s1002	surveyed	Male	34	Metropolitan Area of Barcelona	Yes, I come every year or almost	No	3	Yes	Yes	Yes	2021-07-08	2021-07-10	Allways or most of the time	All the time or almost		No	No						Half-Protected	No	Not Vaccinated	0			Yes	188	6	Strongly agree	Strongly disagree	Strongly disagree	Strongly disagree	Somewhat agree	Somewhat disagree	Somewhat agree	Somewhat disagree	Strongly agree	Strongly agree	Yes
s1003	surveyed	Female	44	Metropolitan Area of Barcelona	Yes, I have come another time	No	1	No	Yes	No	2021-07-09	2021-07-09	Allways or most of the time	All the time or almost		No	No						Half-Protected	Half vaccinated (I was waiting for the second dose)	Half-vaccinated	1	Pfizer	2021-06-01	No			Somewhat agree	Somewhat disagree	Somewhat agree	Somewhat agree	Somewhat agree	Somewhat agree	Somewhat agree	Somewhat agree	Strongly agree	Somewhat agree	No
s1004	surveyed	Female	37	Catalonia or Spain	Yes, I come every year or almost	No	2	No	Yes	Yes	2021-07-09	2021-07-10	Allways or most of the time	All the time or almost		No	No						Half-Protected	Half vaccinated (I was waiting for the second dose)	Half-vaccinated	1	Pfizer	2021-06-01	No			Strongly agree	Somewhat disagree	Somewhat agree	Somewhat disagree	Somewhat agree	Somewhat agree	Somewhat agree	Somewhat agree	Strongly agree	Somewhat agree	No
s1005	surveyed	Female	26	Catalonia or Spain	No, this year is the first time	No	1	Yes	No	No	2021-07-08	2021-07-08	Otherwise	About half of the time		No	No						Half-Protected	No	Not Vaccinated	0			Yes	157	5	Strongly agree	Somewhat disagree	Somewhat agree	Somewhat disagree	Somewhat agree	Somewhat agree	Strongly agree	Somewhat agree	Strongly agree	Somewhat agree	No
s1006	surveyed	Male	40	Metropolitan Area of Barcelona	No, this year is the first time	No	1	No	Yes	No	2021-07-09	2021-07-09	Allways or most of the time	Most of the time		No	No						Half-Protected	Half vaccinated (I was waiting for the second dose)	Half-vaccinated	1	Moderna	2021-06-01	No			Strongly agree	Somewhat agree	Somewhat disagree	Somewhat agree	Somewhat disagree	Strongly agree	Strongly agree	Somewhat agree	Somewhat agree	Somewhat disagree	Yes
s1007	surveyed	Female	28	Catalonia or Spain	No, this year is the first time	No	3	Yes	Yes	Yes	2021-07-08	2021-07-10	Allways or most of the time	All the time or almost		No	No						Protected	Yes, fully vaccinated	Fully-vaccinated	2	Moderna	2021-05-01	No			Strongly agree	Somewhat disagree	Strongly disagree	Somewhat disagree	Somewhat agree	Somewhat agree	Somewhat agree	Somewhat agree	Strongly agree	Somewhat agree	Yes
s1008	surveyed	Male	29	Catalonia or Spain	No, this year is the first time	No	1	No	No	Yes	2021-07-10	2021-07-10	Otherwise	Less than half of the time		No	No						Half-Protected	No	Not Vaccinated	0			Yes	219	7	Somewhat disagree	Somewhat agree	Somewhat disagree	Strongly agree	Strongly disagree	Somewhat agree	Strongly disagree	Somewhat disagree	Somewhat disagree	Somewhat agree	Yes
s1009	surveyed	Male	36	Metropolitan Area of Barcelona	Yes, I come every year or almost	No	2	No	Yes	Yes	2021-07-09	2021-07-10	Otherwise	About half of the time		No	No						Half-Protected	Half vaccinated (I was waiting for the second dose)	Half-vaccinated	1	Pfizer	2021-06-01	No			Somewhat disagree	Somewhat disagree	Somewhat agree	Somewhat agree	Somewhat disagree	Somewhat agree	Somewhat agree	Somewhat agree	Somewhat agree	Somewhat disagree	No
s1010	surveyed	Female	44	Metropolitan Area of Barcelona	Yes, I come every year or almost	No	2	Yes	Yes	No	2021-07-08	2021-07-09	Otherwise	About half of the time		No	No						Protected	Yes, fully vaccinated	Fully-vaccinated	2	Pfizer	2021-06-01	No			Strongly agree	Somewhat agree	Somewhat agree	Somewhat agree	Somewhat agree	Somewhat agree	Strongly agree	Strongly agree	Strongly agree	Somewhat agree	No
s1011	surveyed	Male	25	Metropolitan Area of Barcelona	No, this year is the first time	No	1	No	Yes	No	2021-07-09	2021-07-09	Allways or most of the time	All the time or almost		No	No						Not protected	No	Not Vaccinated	0			No			Strongly agree	Somewhat agree	Somewhat disagree	Somewhat agree	Somewhat agree	Strongly agree	Strongly agree	Strongly agree	Somewhat agree	Strongly agree	Yes
s1012	surveyed	Male	27	Metropolitan Area of Barcelona	No, this year is the first time	No	1	No	Yes	No	2021-07-09	2021-07-09	Allways or most of the time	All the time or almost		No	No						Half-Protected	Half vaccinated (I was waiting for the second dose)	Half-vaccinated	1	Pfizer	2021-07-01	No			Somewhat agree	Somewhat disagree	Strongly disagree	Somewhat disagree	Somewhat agree	Somewhat agree	Somewhat agree	Somewhat agree	Strongly agree	Somewhat agree	Yes
s1013	surveyed	Female	24	Metropolitan Area of Barcelona	Yes, I have come another time	No	1	Yes	No	No	2021-07-08	2021-07-08	Allways or most of the time	Most of the time		No	No						Protected	Yes, fully vaccinated	Fully-vaccinated	2	Moderna	2021-04-01	No			Strongly agree	Somewhat disagree	Somewhat agree	Somewhat agree	Somewhat agree	Somewhat agree	Strongly agree	Strongly agree	Strongly agree	Strongly agree	No
s1014	surveyed	Female	25	Catalonia or Spain	No, this year is the first time	No	1	No	No	Yes	2021-07-10	2021-07-10	Allways or most of the time	Most of the time		No	No						Half-Protected	No	Not Vaccinated	0			Yes	188	6	Strongly agree	Somewhat disagree	Somewhat disagree	Somewhat disagree	Somewhat agree	Somewhat disagree	Somewhat agree	Somewhat agree	Strongly agree	Strongly agree	Yes
s1015	surveyed	Female	35	Metropolitan Area of Barcelona	Yes, I come every year or almost	No	3	Yes	Yes	Yes	2021-07-08	2021-07-10	Allways or most of the time	All the time or almost		No	No						Protected	Yes, fully vaccinated	Fully-vaccinated	2	Pfizer	2021-04-01	No			Strongly agree	Somewhat agree	Strongly disagree	Somewhat agree	Somewhat disagree	Somewhat agree	Strongly agree	Strongly agree	Strongly agree	Somewhat agree	Yes
s1016	surveyed	Female	35	Metropolitan Area of Barcelona	Yes, I come every year or almost	No	1	No	Yes	No	2021-07-09	2021-07-09	Allways or most of the time	All the time or almost		No	No						Half-Protected	Half vaccinated (I was waiting for the second dose)	Half-vaccinated	1	Pfizer	2021-06-01	No			Strongly agree	Somewhat agree	Somewhat agree	Somewhat agree	Somewhat disagree	Strongly agree	Strongly agree	Strongly agree	Strongly agree	Strongly agree	No
s1017	surveyed	Male	28	Catalonia or Spain	No, this year is the first time	No	3	Yes	Yes	Yes	2021-07-08	2021-07-10	Allways or most of the time	All the time or almost		No	No						Half-Protected	Half vaccinated (I was waiting for the second dose)	Half-vaccinated	1	Pfizer	2021-07-01	No			Strongly agree	Strongly disagree	Somewhat agree	Somewhat disagree	Strongly agree	Somewhat disagree	Strongly agree	Somewhat agree	Somewhat agree	Somewhat agree	No
s1020	surveyed	Male	28	Metropolitan Area of Barcelona	No, this year is the first time	No	1	No	No	Yes	2021-07-10	2021-07-10	Otherwise	Almost never		No	No						Not protected	No	Not Vaccinated	0			No			Somewhat agree	Strongly agree	Strongly disagree	Somewhat agree	Somewhat agree	Strongly agree	Strongly agree	Strongly agree	Strongly agree	Strongly agree	Yes
s1021	surveyed	Male	38	Catalonia or Spain	No, this year is the first time	No	1	No	No	Yes	2021-07-10	2021-07-10	Otherwise	Less than half of the time		No	No						Protected	Yes, fully vaccinated	Fully-vaccinated	2	Pfizer	2021-03-01	No			Strongly agree	Strongly agree	Somewhat agree	Strongly agree	Strongly disagree	Strongly agree	Strongly agree	Strongly agree	Strongly agree	Strongly agree	No
s1022	surveyed	Female	24	Metropolitan Area of Barcelona	No, this year is the first time	No	1	Yes	No	No	2021-07-08	2021-07-08	Allways or most of the time	All the time or almost		No	No						Protected	Yes, fully vaccinated	Fully-vaccinated	2	Pfizer	2021-01-01	No			Strongly agree	Somewhat agree	Somewhat agree	Somewhat agree	Somewhat agree	Strongly agree	Somewhat agree	Strongly agree	Strongly agree	Strongly agree	No
s1023	surveyed	Male	48	Metropolitan Area of Barcelona	Yes, I come every year or almost	No	3	Yes	Yes	Yes	2021-07-08	2021-07-10	Otherwise	About half of the time		No	No						Protected	Yes, fully vaccinated	Fully-vaccinated	2	Pfizer	2021-06-01	No			Strongly agree	Somewhat agree	Strongly disagree	Strongly agree	Somewhat disagree	Strongly agree	Strongly agree	Strongly agree	Strongly agree	Strongly agree	Yes
s1024	surveyed	Male	40	Metropolitan Area of Barcelona	No, this year is the first time	No	1	No	Yes	No	2021-07-09	2021-07-09	Allways or most of the time	Most of the time		No	No						Half-Protected	Yes, fully vaccinated	Fully-vaccinated (July)	2	Pfizer	2021-07-01	No			Strongly agree	Somewhat agree	Somewhat disagree	Somewhat agree	Strongly disagree	Somewhat agree	Strongly agree	Strongly agree	Strongly agree	Strongly agree	Yes
s1025	surveyed	Female	34	Rest	No, this year is the first time	No	1	No	No	Yes	2021-07-10	2021-07-10	Allways or most of the time	All the time or almost		No	No						Protected	Half vaccinated (I was waiting for the second dose)	Half-vaccinated	1	AstraZeneca	2021-06-01	Yes	341	11	Strongly agree	Strongly agree	Strongly disagree	Strongly agree	Strongly disagree	Strongly agree	Strongly agree	Strongly agree	Strongly agree	Somewhat agree	Yes
s1026	surveyed	Female	28	Metropolitan Area of Barcelona	No, this year is the first time	No	1	No	No	Yes	2021-07-10	2021-07-10	Allways or most of the time	All the time or almost		No	No						Protected	Yes, fully vaccinated	Fully-vaccinated	2	AstraZeneca	2021-06-01	No			Strongly disagree	Somewhat disagree	Somewhat disagree	Somewhat agree	Strongly agree	Somewhat agree	Strongly agree	Somewhat agree	Strongly agree	Somewhat agree	Yes
s1027	surveyed	Female	26	Metropolitan Area of Barcelona	No, this year is the first time	No	3	Yes	Yes	Yes	2021-07-08	2021-07-10	Allways or most of the time	Most of the time		No	No						Protected	Yes, fully vaccinated	Fully-vaccinated	2	Moderna	2021-03-01	No			Strongly agree	Somewhat disagree	Somewhat disagree	Somewhat agree	Somewhat agree	Somewhat agree	Strongly agree	Strongly agree	Strongly agree	Somewhat agree	Yes
s1028	surveyed	Female	44	Metropolitan Area of Barcelona	Yes, I come every year or almost	No	2	No	Yes	Yes	2021-07-09	2021-07-10	Allways or most of the time	All the time or almost		No	No						Protected	Yes, fully vaccinated	Fully-vaccinated	2	Pfizer	2021-06-01	No			Somewhat agree	Somewhat disagree	Somewhat agree	Somewhat disagree	Somewhat agree	Somewhat agree	Somewhat agree	Somewhat agree	Somewhat agree	Somewhat disagree	No
s1029	surveyed	Male	38	Metropolitan Area of Barcelona	No, this year is the first time	No	1	No	Yes	No	2021-07-09	2021-07-09	Allways or most of the time	Most of the time		No	No						Half-Protected	Half vaccinated (I was waiting for the second dose)	Half-vaccinated	1	Pfizer	2021-06-01	No			Strongly agree	Somewhat disagree	Somewhat disagree	Somewhat agree	Somewhat disagree	Somewhat agree	Somewhat agree	Somewhat agree	Strongly agree	Somewhat agree	Yes
s1030	surveyed	Female	34	Metropolitan Area of Barcelona	Yes, I come every year or almost	No	1	No	No	Yes	2021-07-10	2021-07-10	Otherwise	Almost never		No	No						Protected	Yes, fully vaccinated	Fully-vaccinated	2	Pfizer	2021-02-01	No			Somewhat agree	Somewhat disagree	Strongly agree	Somewhat agree	Somewhat disagree	Somewhat agree	Strongly agree	Somewhat agree	Strongly agree	Strongly agree	No
s1031	surveyed	Male	23	Metropolitan Area of Barcelona	No, this year is the first time	No	1	No	Yes	No	2021-07-09	2021-07-09	Otherwise	Less than half of the time		No	No						Half-Protected	Half vaccinated (I was waiting for the second dose)	Half-vaccinated	1	Pfizer	2021-07-01	No			Strongly agree	Somewhat disagree	Strongly agree	Somewhat disagree	Somewhat agree	Somewhat disagree	Strongly agree	Somewhat agree	Strongly agree	Somewhat disagree	No
s1032	surveyed	Male	31	Metropolitan Area of Barcelona	No, this year is the first time	No	1	No	No	Yes	2021-07-10	2021-07-10	Allways or most of the time	Most of the time		No	No						Not protected	No	Not Vaccinated	0			No			Strongly agree	Somewhat agree	Somewhat disagree	Somewhat agree	Somewhat disagree	Strongly agree	Strongly agree	Strongly agree	Strongly agree	Strongly agree	Yes
s1033	surveyed	Female	36	Metropolitan Area of Barcelona	No, this year is the first time	No	1	No	Yes	No	2021-07-09	2021-07-09	Otherwise	About half of the time		No	No						Not protected	No	Not Vaccinated	0			No			Strongly agree	Somewhat disagree	Somewhat disagree	Somewhat agree	Somewhat disagree	Somewhat agree	Strongly agree	Strongly agree	Strongly agree	Somewhat agree	Yes
s1034	surveyed	Female	29	Metropolitan Area of Barcelona	No, this year is the first time	No	2	No	Yes	Yes	2021-07-09	2021-07-10	Otherwise	About half of the time		No	No						Half-Protected	Half vaccinated (I was waiting for the second dose)	Half-vaccinated	1	Pfizer	2021-07-01	No			Strongly agree	Strongly agree	Somewhat agree	Strongly agree	Somewhat disagree	Strongly agree	Strongly agree	Strongly agree	Strongly agree	Strongly agree	No
s1035	surveyed	Non-binary	32	Metropolitan Area of Barcelona	Yes, I have come another time	No	1	No	No	Yes	2021-07-10	2021-07-10	Otherwise	About half of the time		No	No						Half-Protected	Half vaccinated (I was waiting for the second dose)	Half-vaccinated	1	Moderna	2021-07-01	No			Strongly agree	Somewhat agree	Somewhat agree	Somewhat agree	Somewhat agree	Somewhat agree	Strongly agree	Strongly agree	Somewhat agree	Somewhat agree	No
s1036	surveyed	Female	30	Metropolitan Area of Barcelona	No, this year is the first time	No	3	Yes	Yes	Yes	2021-07-08	2021-07-10	Otherwise	About half of the time		No	No						Not protected	No	Not Vaccinated	0			No			Strongly agree	Somewhat agree	Somewhat disagree	Strongly agree	Strongly disagree	Strongly agree	Strongly agree	Strongly agree	Strongly agree	Strongly agree	Yes
s1037	surveyed	Female	40	Metropolitan Area of Barcelona	Yes, I come every year or almost	No	1	No	No	Yes	2021-07-10	2021-07-10	Allways or most of the time	All the time or almost		No	No						Half-Protected	Yes, fully vaccinated	Fully-vaccinated (July)	2	Pfizer	2021-07-01	No			Strongly agree	Somewhat agree	Somewhat disagree	Somewhat agree	Somewhat disagree	Somewhat agree	Somewhat agree	Somewhat agree	Strongly agree	Strongly agree	Yes
s1038	surveyed	Male	45	Metropolitan Area of Barcelona	Yes, I come every year or almost	No	2	Yes	Yes	No	2021-07-08	2021-07-09	Allways or most of the time	Most of the time		No	No						Half-Protected	Yes, fully vaccinated	Fully-vaccinated (July)	2	Pfizer	2021-07-01	No			Strongly agree	Somewhat agree	Somewhat disagree	Somewhat agree	Somewhat disagree	Strongly agree	Strongly agree	Strongly agree	Strongly agree	Strongly agree	Yes
s1039	surveyed	Male	29	Metropolitan Area of Barcelona	No, this year is the first time	No	1	No	Yes	No	2021-07-09	2021-07-09	Allways or most of the time	All the time or almost		No	No						Not protected	No	Not Vaccinated	0			No			Strongly agree	Somewhat agree	Somewhat disagree	Somewhat agree	Somewhat disagree	Somewhat agree	Strongly agree	Strongly agree	Strongly agree	Strongly agree	Yes
s1040	surveyed	Male	30	Metropolitan Area of Barcelona	Yes, I have come another time	No	1	No	Yes	No	2021-07-09	2021-07-09	Allways or most of the time	Most of the time		No	No						Half-Protected	Half vaccinated (I was waiting for the second dose)	Half-vaccinated	1	Pfizer	2021-07-01	No			Somewhat agree	Somewhat disagree	Somewhat agree	Somewhat agree	Somewhat agree	Somewhat agree	Somewhat agree	Strongly agree	Somewhat agree	Strongly agree	No
s1041	surveyed	Male	33	Metropolitan Area of Barcelona	No, this year is the first time	No	1	No	No	Yes	2021-07-10	2021-07-10	Allways or most of the time	Most of the time		No	No						Not protected	No	Not Vaccinated	0			No			Somewhat agree	Somewhat disagree	Somewhat disagree	Somewhat agree	Somewhat disagree	Somewhat agree	Strongly agree	Strongly agree	Strongly agree	Somewhat agree	Yes
s1042	surveyed	Female	29	Metropolitan Area of Barcelona	No, this year is the first time	No	1	No	No	Yes	2021-07-10	2021-07-10	Allways or most of the time	All the time or almost		No	No						Not protected	No	Not Vaccinated	0			No			Strongly agree	Somewhat disagree	Strongly agree	Somewhat disagree	Strongly agree	Strongly agree	Somewhat agree	Somewhat agree	Strongly agree	Somewhat agree	No
s1043	surveyed	Male	57	Metropolitan Area of Barcelona	No, this year is the first time	No	1	No	Yes	No	2021-07-09	2021-07-09	Allways or most of the time	All the time or almost		No	No						Protected	Yes, fully vaccinated	Fully-vaccinated	2	Pfizer	2021-05-01	No			Strongly agree	Somewhat agree	Strongly disagree	Somewhat agree	Somewhat disagree	Strongly agree	Strongly agree	Strongly agree	Strongly agree	Strongly agree	Yes
s1044	surveyed	Female	33	Metropolitan Area of Barcelona	Yes, I have come another time	No	2	No	Yes	Yes	2021-07-09	2021-07-10	Allways or most of the time	Most of the time		No	No						Protected	Half vaccinated (I was waiting for the second dose)	Half-vaccinated	1	Pfizer	2021-07-01	Yes	249	8	Somewhat disagree	Somewhat agree	Somewhat agree	Somewhat agree	Somewhat agree	Strongly agree	Strongly agree	Strongly agree	Somewhat agree	Somewhat disagree	No
s1045	surveyed	Male	20	Metropolitan Area of Barcelona	No, this year is the first time	No	1	Yes	No	No	2021-07-08	2021-07-08	Allways or most of the time	All the time or almost		No	No						Protected	Yes, fully vaccinated	Fully-vaccinated	2	Moderna	2021-04-01	No			Strongly agree	Somewhat agree	Strongly disagree	Somewhat agree	Strongly disagree	Somewhat agree	Strongly agree	Strongly agree	Strongly agree	Somewhat agree	Yes
s1046	surveyed	Male	35	Metropolitan Area of Barcelona	Yes, I have come another time	No	1	No	Yes	No	2021-07-09	2021-07-09	Otherwise	Less than half of the time		No	No						Half-Protected	Half vaccinated (I was waiting for the second dose)	Half-vaccinated	1	Pfizer	2021-07-01	No			Strongly agree	Somewhat agree	Somewhat disagree	Somewhat agree	Somewhat agree	Somewhat agree	Strongly agree	Strongly agree	Strongly agree	Strongly agree	Yes
s1047	surveyed	Female	29	Metropolitan Area of Barcelona	Yes, I come every year or almost	No	2	No	Yes	Yes	2021-07-09	2021-07-10	Allways or most of the time	Most of the time		No	No						Protected	Yes, fully vaccinated	Fully-vaccinated	2	Pfizer	2021-01-01	No			Strongly agree	Somewhat disagree	Somewhat agree	Somewhat agree	Somewhat disagree	Strongly agree	Strongly agree	Strongly agree	Strongly agree	Somewhat agree	No
s1048	surveyed	Female	34	Metropolitan Area of Barcelona	No, this year is the first time	No	1	No	No	Yes	2021-07-10	2021-07-10	Allways or most of the time	All the time or almost		No	No						Half-Protected	Half vaccinated (I was waiting for the second dose)	Half-vaccinated	1	Pfizer	2021-07-01	No			Strongly agree	Strongly disagree	Somewhat agree	Somewhat disagree	Strongly agree	Somewhat agree	Somewhat agree	Somewhat agree	Somewhat agree	Somewhat agree	No
s1049	surveyed	Female	43	Catalonia or Spain	Yes, I come every year or almost	No	2	No	Yes	Yes	2021-07-09	2021-07-10	Allways or most of the time	All the time or almost		No	No						Protected	Yes, fully vaccinated	Fully-vaccinated	2	AstraZeneca	2021-06-01	No			Somewhat agree	Strongly disagree	Somewhat disagree	Somewhat disagree	Somewhat agree	Somewhat agree	Somewhat disagree	Somewhat agree	Somewhat agree	Strongly disagree	Yes
s1050	surveyed	Female	28	Metropolitan Area of Barcelona	No, this year is the first time	No	1	No	No	Yes	2021-07-10	2021-07-10	Allways or most of the time	Most of the time		No	No						Half-Protected	Yes, fully vaccinated	Fully-vaccinated (July)	2	Pfizer	2021-07-01	No			Somewhat agree	Somewhat agree	Somewhat disagree	Somewhat agree	Somewhat agree	Somewhat agree	Somewhat agree	Somewhat agree	Somewhat agree	Somewhat agree	Yes
s1051	surveyed	Female	35	Catalonia or Spain	No, this year is the first time	No	1	No	Yes	No	2021-07-09	2021-07-09	Allways or most of the time	All the time or almost		No	No						Half-Protected	Half vaccinated (I was waiting for the second dose)	Half-vaccinated	1	Pfizer	2021-06-01	No			Strongly agree	Strongly disagree	Strongly disagree	Somewhat disagree	Somewhat agree	Somewhat agree	Somewhat agree	Somewhat agree	Somewhat agree	Somewhat disagree	Yes
s1052	surveyed	Female	24	Metropolitan Area of Barcelona	No, this year is the first time	No	1	No	Yes	No	2021-07-09	2021-07-09	Allways or most of the time	Most of the time		No	No						Not protected	No	Not Vaccinated	0			No			Strongly agree	Somewhat disagree	Somewhat agree	Somewhat agree	Somewhat disagree	Strongly agree	Strongly agree	Strongly agree	Strongly agree	Strongly agree	No
s1053	surveyed	Female	32	Catalonia or Spain	No, this year is the first time	No	1	Yes	No	No	2021-07-08	2021-07-08	Allways or most of the time	Most of the time		No	No						Not protected	No	Not Vaccinated	0			No			Strongly agree	Strongly agree	Strongly disagree	Strongly agree	Strongly disagree	Strongly agree	Strongly agree	Strongly agree	Strongly agree	Strongly agree	Yes
s1054	surveyed	Female	30	Metropolitan Area of Barcelona	No, this year is the first time	No	1	No	No	Yes	2021-07-10	2021-07-10	Allways or most of the time	All the time or almost		No	No						Half-Protected	Half vaccinated (I was waiting for the second dose)	Half-vaccinated	1	Pfizer	2021-07-01	No			Somewhat agree	Somewhat disagree	Somewhat agree	Somewhat agree	Somewhat disagree	Somewhat agree	Somewhat agree	Somewhat agree	Strongly agree	Somewhat agree	No
s1055	surveyed	Male	30	Metropolitan Area of Barcelona	Yes, I have come another time	No	3	Yes	Yes	Yes	2021-07-08	2021-07-10	Otherwise	About half of the time		No	No						Half-Protected	Half vaccinated (I was waiting for the second dose)	Half-vaccinated	1	Pfizer	2021-07-01	No			Strongly agree	Somewhat agree	Somewhat disagree	Somewhat agree	Somewhat disagree	Somewhat agree	Strongly agree	Strongly agree	Strongly agree	Somewhat disagree	Yes
s1056	surveyed	Female	30	Metropolitan Area of Barcelona	No, this year is the first time	No	1	No	Yes	No	2021-07-09	2021-07-09	Allways or most of the time	All the time or almost		No	No						Half-Protected	Half vaccinated (I was waiting for the second dose)	Half-vaccinated	1	Pfizer	2021-06-01	No			Strongly agree	Somewhat disagree	Somewhat agree	Somewhat disagree	Strongly agree	Somewhat disagree	Somewhat agree	Somewhat disagree	Somewhat agree	Somewhat disagree	No
s1057	surveyed	Male	52	Metropolitan Area of Barcelona	Yes, I come every year or almost	No	1	No	No	Yes	2021-07-10	2021-07-10	Otherwise	Less than half of the time		No	No						Protected	Yes, fully vaccinated	Fully-vaccinated	2	Pfizer	2021-06-01	No			Strongly agree	Strongly disagree	Strongly agree	Somewhat agree	Somewhat agree	Strongly agree	Strongly agree	Strongly agree	Strongly agree	Strongly agree	No
s1058	surveyed	Male	34	Metropolitan Area of Barcelona	No, this year is the first time	No	1	No	Yes	No	2021-07-09	2021-07-09	Allways or most of the time	Most of the time		No	No						Not protected	No	Not Vaccinated	0			No			Somewhat agree	Somewhat agree	Somewhat disagree	Somewhat agree	Somewhat disagree	Somewhat agree	Strongly agree	Strongly agree	Strongly agree	Strongly agree	Yes
s1059	surveyed	Male	34	Catalonia or Spain	Yes, I have come another time	No	1	No	Yes	No	2021-07-09	2021-07-09	Allways or most of the time	Most of the time		No	No						Half-Protected	Half vaccinated (I was waiting for the second dose)	Half-vaccinated	1	Pfizer	2021-06-01	No			Strongly agree	Strongly agree	Somewhat agree	Strongly agree	Somewhat agree	Somewhat agree	Strongly agree	Somewhat agree	Strongly agree	Strongly agree	No
s1060	surveyed	Female	33	Metropolitan Area of Barcelona	Yes, I come every year or almost	No	1	Yes	No	No	2021-07-08	2021-07-08	Otherwise	About half of the time		No	No						Not protected	No	Not Vaccinated	0			No			Somewhat agree	Somewhat agree	Somewhat disagree	Somewhat agree	Somewhat disagree	Somewhat agree	Somewhat agree	Strongly agree	Strongly agree	Somewhat agree	Yes
s1061	surveyed	Male	18	Metropolitan Area of Barcelona	No, this year is the first time	No	1	Yes	No	No	2021-07-08	2021-07-08	Allways or most of the time	Most of the time		No	No						Not protected	No	Not Vaccinated	0			No			Strongly agree	Somewhat agree	Somewhat disagree	Somewhat disagree	Somewhat agree	Somewhat agree	Strongly agree	Somewhat agree	Strongly agree	Strongly agree	Yes
s1062	surveyed	Male	33	Metropolitan Area of Barcelona	No, this year is the first time	No	3	Yes	Yes	Yes	2021-07-08	2021-07-10	Otherwise	About half of the time		No	No						Protected	Yes, fully vaccinated	Fully-vaccinated	2	AstraZeneca	2021-05-01	No			Somewhat agree	Somewhat agree	Somewhat agree	Somewhat agree	Somewhat agree	Somewhat agree	Strongly agree	Strongly agree	Strongly agree	Somewhat agree	No
s1063	surveyed	Male	49	Catalonia or Spain	No, this year is the first time	No	1	No	Yes	No	2021-07-09	2021-07-09	Allways or most of the time	All the time or almost		No	No						Protected	Yes, fully vaccinated	Fully-vaccinated	2	Janssen	2021-06-01	Yes	372	12	Somewhat agree	Strongly disagree	Strongly disagree	Strongly disagree	Strongly agree	Strongly disagree	Strongly disagree	Strongly disagree	Strongly disagree	Strongly disagree	Yes
s1064	surveyed	Male	36	Metropolitan Area of Barcelona	No, this year is the first time	No	1	Yes	No	No	2021-07-08	2021-07-08	Otherwise	About half of the time		No	No						Not protected	No	Not Vaccinated	0			No			Strongly agree	Somewhat agree	Somewhat agree	Somewhat agree	Somewhat disagree	Strongly agree	Strongly agree	Strongly agree	Strongly agree	Strongly agree	No
s1066	surveyed	Female	30	Metropolitan Area of Barcelona	Yes, I have come another time	No	2	No	Yes	Yes	2021-07-09	2021-07-10	Allways or most of the time	Most of the time	2021-07-13	Yes	Yes	6	No	No			Half-Protected	Half vaccinated (I was waiting for the second dose)	Half-vaccinated	1	Moderna	2021-07-01	No			Strongly agree	Somewhat agree	Somewhat disagree	Somewhat agree	Somewhat disagree	Somewhat agree	Strongly agree	Strongly agree	Strongly agree	Strongly agree	Yes
s1067	surveyed	Male	20	Metropolitan Area of Barcelona	No, this year is the first time	No	1	Yes	No	No	2021-07-08	2021-07-08	Allways or most of the time	All the time or almost		No	No						Not protected	No	Not Vaccinated	0			No			Strongly agree	Somewhat disagree	Strongly disagree	Somewhat agree	Somewhat agree	Somewhat agree	Strongly agree	Strongly agree	Strongly agree	Somewhat agree	Yes
s1068	surveyed	Male	29	Metropolitan Area of Barcelona	No, this year is the first time	No	1	No	Yes	No	2021-07-09	2021-07-09	Otherwise	About half of the time		No	No						Half-Protected	Half vaccinated (I was waiting for the second dose)	Half-vaccinated	1	Moderna	2021-07-01	No			Strongly disagree	Somewhat agree	Somewhat disagree	Strongly disagree	Strongly disagree	Strongly agree	Strongly agree	Strongly agree	Strongly agree	Strongly agree	Yes
s1069	surveyed	Female	30	Metropolitan Area of Barcelona	Yes, I have come another time	No	3	Yes	No	Yes	2021-07-08	2021-07-10	Allways or most of the time	All the time or almost		No	No						Half-Protected	Half vaccinated (I was waiting for the second dose)	Half-vaccinated	1	Pfizer	2021-07-01	No			Somewhat agree	Somewhat disagree	Somewhat agree	Somewhat disagree	Somewhat agree	Somewhat agree	Somewhat agree	Somewhat disagree	Somewhat agree	Somewhat agree	No
s1070	surveyed	Female	35	Metropolitan Area of Barcelona	No, this year is the first time	No	1	No	No	Yes	2021-07-10	2021-07-10	Allways or most of the time	All the time or almost		No	No						Not protected	No	Not Vaccinated	0			No			Strongly agree	Somewhat disagree	Somewhat disagree	Somewhat agree	Strongly agree	Somewhat agree	Strongly agree	Strongly agree	Strongly agree	Somewhat agree	Yes
s1071	surveyed	Male	27	Metropolitan Area of Barcelona	Yes, I have come another time	No	1	Yes	No	No	2021-07-08	2021-07-08	Otherwise	Less than half of the time		No	No						Protected	Yes, fully vaccinated	Fully-vaccinated	2	Moderna	2021-03-01	No			Strongly agree	Somewhat agree	Somewhat disagree	Somewhat agree	Strongly disagree	Somewhat agree	Strongly agree	Strongly agree	Strongly agree	Strongly disagree	Yes
s1073	surveyed	Male	38	Metropolitan Area of Barcelona	Yes, I have come another time	No	1	No	Yes	No	2021-07-09	2021-07-09	Allways or most of the time	Most of the time		No	No						Half-Protected	Half vaccinated (I was waiting for the second dose)	Half-vaccinated	1	Pfizer	2021-07-01	No			Strongly agree	Somewhat disagree	Somewhat agree	Somewhat disagree	Somewhat agree	Somewhat agree	Somewhat agree	Somewhat agree	Strongly agree	Somewhat agree	No
s1074	surveyed	Female	18	Metropolitan Area of Barcelona	No, this year is the first time	No	1	Yes	No	No	2021-07-08	2021-07-08	Allways or most of the time	Most of the time		No	No						Not protected	No	Not Vaccinated	0			No			Strongly agree	Somewhat disagree	Somewhat agree	Somewhat disagree	Somewhat agree	Somewhat agree	Strongly agree	Strongly agree	Somewhat agree	Somewhat disagree	No
s1075	surveyed	Male	43	Metropolitan Area of Barcelona	Yes, I come every year or almost	No	3	Yes	Yes	Yes	2021-07-08	2021-07-10	Otherwise	About half of the time		No	No						Half-Protected	Half vaccinated (I was waiting for the second dose)	Half-vaccinated	1	Pfizer	2021-06-01	No			Strongly agree	Somewhat agree	Somewhat agree	Strongly agree	Strongly disagree	Strongly agree	Strongly agree	Strongly agree	Strongly agree	Somewhat agree	No
s1076	surveyed	Male	55	Metropolitan Area of Barcelona	No, this year is the first time	No	1	No	Yes	No	2021-07-09	2021-07-09	Allways or most of the time	Most of the time		No	No						Protected	Yes, fully vaccinated	Fully-vaccinated	2	AstraZeneca	2021-02-01	Yes	463	15	Strongly agree	Somewhat agree	Somewhat agree	Strongly agree	Somewhat disagree	Strongly agree	Strongly agree	Strongly agree	Strongly agree	Strongly agree	No
s1077	surveyed	Male	23	Metropolitan Area of Barcelona	No, this year is the first time	No	1	No	Yes	No	2021-07-09	2021-07-09	Allways or most of the time	Most of the time		No	No						Half-Protected	Half vaccinated (I was waiting for the second dose)	Half-vaccinated	1	Pfizer	2021-07-01	No			Somewhat agree	Somewhat agree	Somewhat agree	Somewhat agree	Somewhat agree	Somewhat agree	Strongly agree	Strongly agree	Somewhat agree	Somewhat agree	No
s1078	surveyed	Male	43	Metropolitan Area of Barcelona	Yes, I come every year or almost	No	3	Yes	Yes	Yes	2021-07-08	2021-07-10	Allways or most of the time	Most of the time		No	No						Protected	Yes, fully vaccinated	Fully-vaccinated	2	Moderna	2021-03-01	Yes	310	10	Strongly agree	Somewhat agree	Somewhat agree	Somewhat agree	Somewhat agree	Strongly agree	Somewhat agree	Strongly agree	Strongly agree	Somewhat agree	No
s1079	surveyed	Female	24	Metropolitan Area of Barcelona	No, this year is the first time	No	1	No	Yes	No	2021-07-09	2021-07-09	Allways or most of the time	Most of the time		No	No						Half-Protected	Half vaccinated (I was waiting for the second dose)	Half-vaccinated	1	Moderna	2021-06-01	No			Strongly agree	Strongly disagree	Strongly agree	Somewhat disagree	Somewhat agree	Somewhat disagree	Strongly agree	Somewhat agree	Somewhat agree	Somewhat disagree	No
s1080	surveyed	Female	30	Metropolitan Area of Barcelona	No, this year is the first time	No	1	No	No	Yes	2021-07-10	2021-07-10	Allways or most of the time	Most of the time		No	No						Protected	Yes, fully vaccinated	Fully-vaccinated	2	Pfizer	2021-06-01	Yes	280	9	Strongly agree	Somewhat agree	Somewhat agree	Somewhat agree	Somewhat disagree	Strongly agree	Strongly agree	Strongly agree	Strongly agree	Somewhat agree	No
s1081	surveyed	Female	43	Metropolitan Area of Barcelona	No, this year is the first time	No	1	No	Yes	No	2021-07-09	2021-07-09	Allways or most of the time	All the time or almost		No	No						Half-Protected	Half vaccinated (I was waiting for the second dose)	Half-vaccinated	1	Pfizer	2021-06-01	No			Somewhat agree	Somewhat disagree	Strongly disagree	Somewhat agree	Somewhat disagree	Strongly agree	Strongly agree	Strongly agree	Strongly agree	Somewhat agree	Yes
s1082	surveyed	Female	32	Catalonia or Spain	Yes, I have come another time	No	1	No	No	Yes	2021-07-10	2021-07-10	Allways or most of the time	Most of the time		No	No						Protected	Yes, fully vaccinated	Fully-vaccinated	2	Pfizer	2021-02-01	No			Strongly agree	Somewhat agree	Somewhat disagree	Somewhat agree	Somewhat disagree	Somewhat agree	Strongly agree	Strongly agree	Strongly agree	Somewhat agree	Yes
s1083	surveyed	Male	43	Metropolitan Area of Barcelona	No, this year is the first time	No	2	No	Yes	Yes	2021-07-09	2021-07-10	Allways or most of the time	Most of the time		No	No						Half-Protected	Half vaccinated (I was waiting for the second dose)	Half-vaccinated	1	Pfizer	2021-06-01	No			Somewhat agree	Somewhat agree	Strongly disagree	Somewhat agree	Somewhat agree	Strongly agree	Strongly agree	Strongly agree	Somewhat agree	Somewhat agree	Yes
s1084	surveyed	Male	28	Metropolitan Area of Barcelona	No, this year is the first time	No	1	No	Yes	No	2021-07-09	2021-07-09	Allways or most of the time	Most of the time		No	No						Half-Protected	Half vaccinated (I was waiting for the second dose)	Half-vaccinated	1	Moderna	2021-07-01	No			Strongly agree	Somewhat agree	Somewhat disagree	Somewhat agree	Somewhat disagree	Strongly agree	Strongly agree	Strongly agree	Strongly agree	Somewhat agree	Yes
s1085	surveyed	Female	30	Metropolitan Area of Barcelona	No, this year is the first time	No	1	Yes	No	No	2021-07-08	2021-07-08	Otherwise	Less than half of the time		No	No						Half-Protected	Half vaccinated (I was waiting for the second dose)	Half-vaccinated	1	Moderna	2021-06-01	No			Strongly agree	Somewhat agree	Somewhat disagree	Somewhat agree	Somewhat disagree	Somewhat disagree	Strongly agree	Somewhat agree	Strongly agree	Somewhat agree	Yes
s1086	surveyed	Male	27	Metropolitan Area of Barcelona	Yes, I come every year or almost	No	1	Yes	No	No	2021-07-08	2021-07-08	Allways or most of the time	All the time or almost		No	No						Not protected	No	Not Vaccinated	0			No			Somewhat agree	Somewhat agree	Strongly disagree	Somewhat disagree	Somewhat agree	Strongly agree	Strongly agree	Strongly agree	Strongly agree	Strongly agree	Yes
s1087	surveyed	Female	30	Metropolitan Area of Barcelona	Yes, I have come another time	No	2	No	Yes	Yes	2021-07-09	2021-07-10	Otherwise	Less than half of the time		No	No						Half-Protected	Half vaccinated (I was waiting for the second dose)	Half-vaccinated	1	Moderna	2021-07-01	No			Strongly agree	Somewhat agree	Somewhat agree	Somewhat agree	Somewhat disagree	Somewhat agree	Strongly agree	Somewhat agree	Somewhat agree	Somewhat agree	No
s1088	surveyed	Female	40	Metropolitan Area of Barcelona	Yes, I come every year or almost	No	1	No	Yes	No	2021-07-09	2021-07-09	Allways or most of the time	All the time or almost		No	No						Half-Protected	Half vaccinated (I was waiting for the second dose)	Half-vaccinated	1	Pfizer	2021-06-01	No			Somewhat disagree	Somewhat disagree	Somewhat agree	Somewhat agree	Strongly agree	Somewhat agree	Somewhat agree	Somewhat agree	Strongly agree	Somewhat disagree	No
s1089	surveyed	Male	27	Metropolitan Area of Barcelona	No, this year is the first time	No	1	No	Yes	No	2021-07-09	2021-07-09	Otherwise	About half of the time		No	No						Protected	Yes, fully vaccinated	Fully-vaccinated	2	Pfizer	2021-01-01	Yes	494	16	Strongly agree	Strongly agree	Somewhat agree	Strongly agree	Strongly disagree	Strongly agree	Strongly agree	Strongly agree	Strongly agree	Somewhat agree	No
s1090	surveyed	Female	34	Metropolitan Area of Barcelona	Yes, I come every year or almost	No	2	No	Yes	Yes	2021-07-09	2021-07-10	Allways or most of the time	Most of the time		No	No						Protected	Yes, fully vaccinated	Fully-vaccinated	2	Pfizer	2021-02-01	No			Strongly agree	Somewhat disagree	Somewhat agree	Somewhat agree	Somewhat disagree	Somewhat agree	Somewhat agree	Somewhat agree	Strongly agree	Strongly disagree	No
s1091	surveyed	Female	30	Metropolitan Area of Barcelona	Yes, I have come another time	No	1	No	Yes	No	2021-07-09	2021-07-09	Otherwise	Less than half of the time		No	No						Half-Protected	No	Not Vaccinated	0			Yes	98	3	Strongly agree	Strongly disagree	Strongly agree	Somewhat disagree	Strongly agree	Strongly disagree	Strongly agree	Somewhat agree	Strongly agree	Strongly disagree	No
s1092	surveyed	Male	42	Metropolitan Area of Barcelona	No, this year is the first time	No	1	No	Yes	No	2021-07-09	2021-07-09	Allways or most of the time	All the time or almost		No	No						Protected	Yes, fully vaccinated	Fully-vaccinated	2	Pfizer	2021-06-01	Yes	494	16	Somewhat agree	Somewhat agree	Somewhat disagree	Somewhat agree	Somewhat disagree	Strongly agree	Strongly agree	Strongly agree	Strongly agree	Somewhat agree	Yes
s1093	surveyed	Female	31	Metropolitan Area of Barcelona	No, this year is the first time	No	1	No	No	Yes	2021-07-10	2021-07-10	Allways or most of the time	Most of the time		No	No						Protected	Yes, fully vaccinated	Fully-vaccinated	2	AstraZeneca	2021-06-01	No			Strongly agree	Somewhat agree	Strongly disagree	Somewhat agree	Strongly disagree	Somewhat agree	Strongly agree	Strongly agree	Strongly agree	Somewhat agree	Yes
s1094	surveyed	Male	29	Metropolitan Area of Barcelona	Yes, I have come another time	No	1	No	Yes	No	2021-07-09	2021-07-09	Allways or most of the time	All the time or almost		No	No						Not protected	No	Not Vaccinated	0			No			Strongly agree	Somewhat agree	Somewhat agree	Somewhat disagree	Somewhat agree	Somewhat disagree	Strongly agree	Somewhat disagree	Strongly agree	Somewhat agree	No
s1095	surveyed	Male	31	Metropolitan Area of Barcelona	No, this year is the first time	No	1	Yes	No	No	2021-07-08	2021-07-08	Allways or most of the time	All the time or almost		No	No						Not protected	No	Not Vaccinated	0			No			Somewhat agree	Strongly disagree	Somewhat disagree	Strongly disagree	Strongly agree	Somewhat disagree	Somewhat disagree	Somewhat agree	Somewhat agree	Somewhat agree	Yes
s1096	surveyed	Male	32	Metropolitan Area of Barcelona	Yes, I have come another time	No	1	Yes	No	No	2021-07-08	2021-07-08	Otherwise	Less than half of the time	2021-07-11	Yes	Yes	3	No	No			Protected	Yes, fully vaccinated	Fully-vaccinated	2	Moderna	2021-05-01	No			Strongly agree	Strongly agree	Somewhat disagree	Strongly agree	Somewhat disagree	Strongly agree	Strongly agree	Strongly agree	Somewhat agree	Strongly agree	Yes
s1097	surveyed	Female	28	Metropolitan Area of Barcelona	No, this year is the first time	No	1	No	Yes	No	2021-07-09	2021-07-09	Allways or most of the time	All the time or almost		No	No						Not protected	No	Not Vaccinated	0			No			Somewhat agree	Strongly disagree	Strongly agree	Strongly disagree	Strongly agree	Somewhat agree	Somewhat agree	Somewhat agree	Somewhat agree	Somewhat agree	No
s1098	surveyed	Female	26	Metropolitan Area of Barcelona	Yes, I have come another time	No	1	No	Yes	No	2021-07-09	2021-07-09	Allways or most of the time	All the time or almost		No	No						Not protected	No	Not Vaccinated	0			No			Strongly agree	Somewhat agree	Somewhat disagree	Somewhat agree	Somewhat disagree	Somewhat agree	Strongly agree	Strongly agree	Strongly agree	Strongly agree	Yes
s1100	surveyed	Female	30	Metropolitan Area of Barcelona	Yes, I come every year or almost	No	2	No	Yes	Yes	2021-07-09	2021-07-10	Allways or most of the time	Most of the time		No	No						Half-Protected	Half vaccinated (I was waiting for the second dose)	Half-vaccinated	1	Pfizer	2021-07-01	No			Strongly agree	Somewhat disagree	Strongly agree	Somewhat agree	Strongly agree	Somewhat agree	Somewhat agree	Somewhat agree	Strongly agree	Somewhat agree	No
s1101	surveyed	Male	38	Metropolitan Area of Barcelona	No, this year is the first time	No	1	No	No	Yes	2021-07-10	2021-07-10	Otherwise	About half of the time		No	No						Half-Protected	Half vaccinated (I was waiting for the second dose)	Half-vaccinated	1	Pfizer	2021-06-01	No			Somewhat disagree	Somewhat agree	Somewhat disagree	Somewhat agree	Somewhat disagree	Strongly agree	Somewhat agree	Strongly agree	Somewhat agree	Somewhat agree	Yes
s1102	surveyed	Male	53	Metropolitan Area of Barcelona	Yes, I have come another time	No	2	No	Yes	Yes	2021-07-09	2021-07-10	Allways or most of the time	All the time or almost		No	No						Half-Protected	Yes, fully vaccinated	Fully-vaccinated (July)	2	Pfizer	2021-07-01	No			Strongly agree	Somewhat agree	Strongly disagree	Somewhat agree	Strongly disagree	Strongly agree	Strongly agree	Strongly agree	Strongly agree	Strongly agree	Yes
s1103	surveyed	Female	35	Metropolitan Area of Barcelona	Yes, I come every year or almost	No	2	No	Yes	Yes	2021-07-09	2021-07-10	Otherwise	Less than half of the time		No	No						Not protected	No	Not Vaccinated	0			No			Somewhat disagree	Somewhat disagree	Strongly agree	Strongly agree	Strongly disagree	Strongly agree	Somewhat agree	Somewhat disagree	Somewhat disagree	Strongly agree	No
s1104	surveyed	Female	35	Metropolitan Area of Barcelona	Yes, I have come another time	No	1	No	No	Yes	2021-07-10	2021-07-10	Allways or most of the time	All the time or almost		No	No						Half-Protected	Half vaccinated (I was waiting for the second dose)	Half-vaccinated	1	Pfizer	2021-06-01	No			Somewhat agree	Somewhat agree	Somewhat disagree	Somewhat agree	Somewhat disagree	Somewhat agree	Strongly agree	Strongly agree	Strongly agree	Strongly agree	Yes
s1105	surveyed	Male	40	Metropolitan Area of Barcelona	No, this year is the first time	No	1	Yes	No	No	2021-07-08	2021-07-08	Allways or most of the time	Most of the time		No	No						Half-Protected	Half vaccinated (I was waiting for the second dose)	Half-vaccinated	1	Pfizer	2021-06-01	No			Strongly agree	Somewhat disagree	Strongly disagree	Somewhat agree	Somewhat disagree	Strongly agree	Strongly agree	Strongly agree	Strongly agree	Strongly agree	Yes
s1106	surveyed	Male	35	Metropolitan Area of Barcelona	Yes, I come every year or almost	No	2	No	Yes	Yes	2021-07-09	2021-07-10	Otherwise	About half of the time		No	No						Half-Protected	Half vaccinated (I was waiting for the second dose)	Half-vaccinated	1	Pfizer	2021-06-01	No			Strongly agree	Somewhat agree	Somewhat disagree	Somewhat agree	Somewhat agree	Somewhat agree	Somewhat agree	Somewhat agree	Strongly agree	Strongly agree	Yes
s1107	surveyed	Male	37	Metropolitan Area of Barcelona	Yes, I have come another time	No	2	No	Yes	Yes	2021-07-09	2021-07-10	Allways or most of the time	All the time or almost		No	No						Protected	Yes, fully vaccinated	Fully-vaccinated	2	Pfizer	2021-02-01	No			Strongly agree	Somewhat disagree	Somewhat disagree	Somewhat agree	Strongly disagree	Somewhat agree	Somewhat agree	Strongly agree	Strongly agree	Strongly disagree	Yes
s1108	surveyed	Male	44	Metropolitan Area of Barcelona	Yes, I come every year or almost	No	1	No	Yes	No	2021-07-09	2021-07-09	Otherwise	About half of the time		No	No						Protected	Yes, fully vaccinated	Fully-vaccinated	2	Janssen	2021-06-01	No			Strongly agree	Somewhat agree	Somewhat disagree	Somewhat agree	Somewhat disagree	Somewhat agree	Strongly agree	Strongly agree	Strongly agree	Strongly agree	Yes
s1109	surveyed	Male	27	Catalonia or Spain	No, this year is the first time	No	3	Yes	No	Yes	2021-07-08	2021-07-10	Allways or most of the time	Most of the time		No	No						Not protected	No	Not Vaccinated	0			No			Strongly agree	Strongly disagree	Strongly agree	Strongly disagree	Strongly agree	Somewhat agree	Strongly agree	Strongly agree	Strongly agree	Strongly agree	No
s1110	surveyed	Male	21	Metropolitan Area of Barcelona	No, this year is the first time	No	1	Yes	No	No	2021-07-08	2021-07-08	Otherwise	About half of the time		No	No						Protected	Yes, fully vaccinated	Fully-vaccinated	2	AstraZeneca	2021-06-01	No			Strongly agree	Somewhat agree	Somewhat agree	Somewhat disagree	Somewhat agree	Strongly agree	Strongly agree	Strongly agree	Strongly agree	Strongly agree	No
s1111	surveyed	Male	35	Metropolitan Area of Barcelona	Yes, I come every year or almost	No	2	No	Yes	Yes	2021-07-09	2021-07-10	Allways or most of the time	All the time or almost		No	No						Half-Protected	Half vaccinated (I was waiting for the second dose)	Half-vaccinated	1	Moderna	2021-06-01	No			Somewhat agree	Strongly agree	Somewhat disagree	Somewhat agree	Somewhat disagree	Somewhat agree	Strongly agree	Strongly agree	Strongly agree	Somewhat agree	Yes
s1112	surveyed	Male	44	Catalonia or Spain	No, this year is the first time	No	1	No	Yes	No	2021-07-09	2021-07-09	Allways or most of the time	Most of the time		No	No						Protected	Yes, fully vaccinated	Fully-vaccinated	2	AstraZeneca	2021-06-01	No			Strongly agree	Somewhat agree	Somewhat agree	Somewhat agree	Strongly disagree	Somewhat agree	Strongly agree	Strongly agree	Strongly agree	Strongly agree	No
s1113	surveyed	Female	44	Metropolitan Area of Barcelona	No, this year is the first time	No	1	No	No	Yes	2021-07-10	2021-07-10	Otherwise	About half of the time		No	No						Half-Protected	Half vaccinated (I was waiting for the second dose)	Half-vaccinated	1	Pfizer	2021-06-01	No			Strongly agree	Somewhat disagree	Somewhat agree	Somewhat agree	Somewhat disagree	Somewhat agree	Strongly agree	Strongly agree	Strongly agree	Somewhat agree	No
s1114	surveyed	Male	25	Metropolitan Area of Barcelona	Yes, I come every year or almost	No	1	No	No	Yes	2021-07-10	2021-07-10	Allways or most of the time	Most of the time		No	No						Protected	Yes, fully vaccinated	Fully-vaccinated	2	AstraZeneca	2021-05-01	No			Strongly agree	Somewhat disagree	Somewhat agree	Strongly agree	Somewhat disagree	Strongly agree	Strongly agree	Strongly agree	Strongly agree	Strongly agree	No
s1115	surveyed	Male	34	Metropolitan Area of Barcelona	Yes, I come every year or almost	No	1	No	Yes	No	2021-07-09	2021-07-09	Allways or most of the time	Most of the time		No	No						Not protected	No	Not Vaccinated	0			No			Strongly agree	Strongly disagree	Somewhat agree	Somewhat disagree	Somewhat agree	Somewhat agree	Somewhat agree	Somewhat agree	Strongly agree	Strongly disagree	No
s1116	surveyed	Female	33	Metropolitan Area of Barcelona	Yes, I come every year or almost	No	2	No	Yes	Yes	2021-07-09	2021-07-10	Allways or most of the time	All the time or almost		No	No						Half-Protected	Half vaccinated (I was waiting for the second dose)	Half-vaccinated	1	Moderna	2021-07-01	No			Strongly agree	Strongly disagree	Strongly disagree	Strongly disagree	Strongly agree	Somewhat disagree	Strongly disagree	Strongly disagree	Somewhat disagree	Strongly agree	Yes
s1117	surveyed	Male	36	Metropolitan Area of Barcelona	No, this year is the first time	No	2	No	Yes	Yes	2021-07-09	2021-07-10	Allways or most of the time	Most of the time		No	No						Half-Protected	Half vaccinated (I was waiting for the second dose)	Half-vaccinated	1	Pfizer	2021-06-01	No			Strongly agree	Somewhat agree	Somewhat agree	Strongly agree	Somewhat disagree	Strongly agree	Somewhat agree	Somewhat agree	Strongly agree	Strongly agree	No
s1118	surveyed	Female	27	Metropolitan Area of Barcelona	No, this year is the first time	No	1	No	No	Yes	2021-07-10	2021-07-10	Allways or most of the time	All the time or almost	2021-07-15	Yes	Yes	2	No	No			Half-Protected	Half vaccinated (I was waiting for the second dose)	Half-vaccinated	1	Pfizer	2021-07-01	No			Strongly agree	Somewhat agree	Somewhat disagree	Somewhat disagree	Strongly disagree	Somewhat agree	Somewhat agree	Somewhat agree	Somewhat agree	Somewhat disagree	Yes
[truncated: 12,284 more rows]

## Sheet: Survey Legend
Survey Raw data Legend	Response	Question
id	anonymous ID
type	surveyed = attendees with negative result at the Ag-RDT screening; positives = individuals with a positive results at the Ag-RDT screening (slightly distinct surveys were sent to surveyed and positive individuals)
gender	male / female / non-binary	What is your gender?
age	age	How old are you?
[truncated: 39 more rows]
